# Supplementary material for: Correlation-guided Network Integration (CoNI), an R package for integrating numerical omics data that allows multiform graph representations to study molecular interaction networks
Source: Bioinform Adv. 2022 Jun 6;2(1):vbac042. doi: 10.1093/bioadv/vbac042 (PMC9710706; doi:10.1093/bioadv/vbac042)
Supplement: vbac042_Supplementary_Data [file vbac042_supplementary_data.zip]

Archive with 3 entries (3 files):
- File_S1.docx
- File_S2_Vignette.pdf
- SupplementaryTables.xlsx
