# Supplementary material for: Correlation-guided Network Integration (CoNI), an R package for integrating numerical omics data that allows multiform graph representations to study molecular interaction networks
Source: Bioinform Adv. 2022 Jun 6;2(1):vbac042. doi: 10.1093/bioadv/vbac042 (PMC9710706; doi:10.1093/bioadv/vbac042)
Supplement: vbac042_Supplementary_Data [file vbac042_supplementary_data.zip › SupplementaryTables.xlsx]

## Sheet: S1_ComparisonOtherSoftware
Packages	Data Type	Algorithm	Methods	Analysis features
CoNI	Two omic datasets (numerical)	Unsupervised	Correlations and Partial correlations/Network based	Weighted Graph / Bipartite graph / Hypergraph structure / Network statistics/ Confounder feature list / Summary and comparison of shared features between treatments
MixOmics	Multiple omics (numerical and categorical)	Supervised/Unsupervised	Multivariate methods (sPLS and others)	Use of latent vectors (dimensionality reduction) / Heatmap representation / Sample plots (2D and 3D) / Graph and bipartite graph / Correlation Circle Plots
MOFA	Multiple omics (numerical and categorical)	Unsupervised	Bayesian Group Factor Analysis	Use of latent vectors (dimensionality reduction) / Single Cell / Assumptions prior distributions / Heatmap representation / Variance decomposition plots
iClusterPlus	Multiple omics (numerical and categorical)	Unsupervised	Generalized linear regression for the formulation of a joint model	Use of latent vectors (dimensionality reduction) / Assumptions prior distributions / Heatmap representation
NEMO	Multiple omics (numerical)	Unsupervised	Similarity-based clustering/spectral clustering	Multi-omics clustering
CNAmet	Copy number; DNA methylation; gene expression (numerical and categorical)	Unsupervised	Correlations/permutation tests	Integrative analysis of high-throughput copy number, expression and methylation data
MCIA/omicade4	Multiple omics (numerical)	Unsupervised	Multiple co-inertia analysis	Use of latent vectors (dimensionality reduction) / Multiple co-inertia plots

## Sheet: S2_LCG_HFD
Local Controlling Gene	Vertex Feature pairs	Vertex Features	Note	Reference	Publications' Titles
Cobll1	PC.aa.C38.0-PC.aa.C38.6,PC.aa.C38.6-PC.ae.C38.5,PC.aa.C38.0-PC.ae.C42.1	PC.aa.C38.0,PC.aa.C38.6,PC.ae.C38.5,PC.ae.C42.1	Associated with several obesity- and type 2 diabetes-related markers	Mahajan et al. (2018)	Fine-mapping type 2 diabetes loci to single-variant resolution using high-density imputation and islet-specific epigenome maps. / Refining the accuracy of validated target identification through coding variant fine-mapping in type 2 diabetes
Cox5a	lysoPC.a.C14.0-lysoPC.a.C16.1,lysoPC.a.C14.0-lysoPC.a.C18.2,lysoPC.a.C16.1-lysoPC.a.C18.2	lysoPC.a.C14.0,lysoPC.a.C16.1,lysoPC.a.C18.2	Associated to mitochondrial disfunction in HFD	Gong et al. (2014)	Hypermethylation of Cox5a Promoter Is Associated with Mitochondrial Dysfunction in Skeletal Muscle of High Fat Diet-Induced Insulin Resistant Rats
Ercc3	C14-C14.1,C14-C16.OH,C14-C16.1,C14-C16.1.OH,C14-C16.2,C14.1-C16.2	C14,C14.1,C16.OH,C16.1,C16.1.OH,C16.2
Lpin2	PC.aa.C36.2-PC.aa.C36.3,PC.aa.C36.2-PC.aa.C40.4,PC.aa.C36.3-PC.aa.C40.4,PC.aa.C36.2-PC.ae.C42.0,PC.aa.C36.3-PC.ae.C42.0,PC.aa.C40.4-PC.ae.C42.0	PC.aa.C36.2,PC.aa.C36.3,PC.aa.C40.4,PC.ae.C42.0	Associated to type 2 diabetes and obesity	Aulchenko et al. (2007)	LPIN2 Is Associated With Type 2 Diabetes, Glucose Metabolism, and Body Composition
Ndel1	PC.aa.C36.2-PC.aa.C38.3,PC.aa.C36.3-PC.aa.C40.4,PC.aa.C38.3-PC.aa.C40.4,PC.aa.C36.3-PC.ae.C42.0	PC.aa.C36.2,PC.aa.C36.3,PC.aa.C38.3,PC.aa.C40.4,PC.ae.C42.0
Prkcsh	lysoPC.a.C26.0-PC.aa.C26.0,lysoPC.a.C26.0-PC.ae.C30.1,lysoPC.a.C26.1-PC.ae.C30.1,PC.aa.C24.0-PC.ae.C30.1	lysoPC.a.C26.0,lysoPC.a.C26.1,PC.aa.C24.0,PC.aa.C26.0,PC.ae.C30.1	Dysregulation of glycoprotein folding cycle under metabolic syndrome	Kuribara et al. (2020)	Metabolic syndrome perturbs deglucosylation and reglucosylation in the glycoprotein folding cycle
Qpctl	C16-C18.1,C16-C18.1.OH,C18.1-C18.1.OH,C18.1-C18.2	C16,C18.1,C18.1.OH,C18.2	Associated to obesity	Schwenk et al. (2013)	Genetic and epigenetic control of metabolic health
Rac1	PC.aa.C36.2-PC.aa.C36.3,PC.aa.C36.2-PC.aa.C40.4,PC.aa.C36.3-PC.aa.C40.4,PC.aa.C36.2-PC.ae.C42.0,PC.aa.C36.3-PC.ae.C42.0,PC.aa.C40.4-PC.ae.C42.0	PC.aa.C36.2,PC.aa.C36.3,PC.aa.C40.4,PC.ae.C42.0	Connected to insulin-stimulated glucose uptake	Sylow et al. (2013)	Rac1 Signaling Is Required for Insulin-Stimulated Glucose Uptake and Is Dysregulated in Insulin-Resistant Murine and Human Skeletal Muscle
Rps29	Lys-Orn,Met-Orn,Met-Spermine	Lys,Met,Orn,Spermine
Stk38l	PC.aa.C38.4-PC.aa.C38.5,PC.aa.C38.4-PC.aa.C40.6,PC.aa.C38.5-PC.aa.C40.6,PC.aa.C40.5-PC.aa.C40.6	PC.aa.C38.4,PC.aa.C38.5,PC.aa.C40.5,PC.aa.C40.6
4930430F08Rik	lysoPC.a.C26.0-lysoPC.a.C26.1,lysoPC.a.C26.0-PC.aa.C24.0,lysoPC.a.C28.1-PC.aa.C24.0,lysoPC.a.C26.0-PC.aa.C26.0,lysoPC.a.C26.0-PC.ae.C30.1,lysoPC.a.C26.1-PC.ae.C30.1,PC.aa.C24.0-PC.ae.C30.1,lysoPC.a.C26.1-PC.ae.C32.2	lysoPC.a.C26.0,lysoPC.a.C28.1,lysoPC.a.C26.1,PC.aa.C24.0,PC.aa.C26.0,PC.ae.C30.1,PC.ae.C32.2
Zfp330	C14-C14.1,C14-C16.OH,C14-C16.1,C14-C16.1.OH,C14.1.OH-C16.1.OH	C14,C14.1.OH,C14.1,C16.OH,C16.1,C16.1.OH

## Sheet: S3_LCG_Chow
Local Controlling Gene	Vertex Feature pairs	Vertex Features	Note	Reference	Publications' Titles
Ddhd2	PC.aa.C42.0-PC.aa.C42.2,PC.aa.C42.0-PC.ae.C40.2,PC.aa.C42.2-PC.ae.C40.2,PC.aa.C36.0-PC.ae.C42.4,PC.aa.C42.0-PC.ae.C42.4,PC.aa.C42.2-PC.ae.C42.4,PC.aa.C36.0-PC.ae.C44.3,PC.aa.C42.0-PC.ae.C44.3,PC.aa.C42.2-PC.ae.C44.3,PC.ae.C32.1-PC.ae.C44.3,PC.ae.C40.2-PC.ae.C44.3,PC.aa.C42.2-PC.ae.C44.4,PC.aa.C42.0-PC.ae.C44.5,PC.aa.C42.2-PC.ae.C44.5,PC.ae.C32.1-PC.ae.C44.5,PC.ae.C42.4-PC.ae.C44.5,PC.ae.C44.3-PC.…	PC.aa.C42.0,PC.aa.C42.2,PC.aa.C36.0,PC.ae.C32.1,PC.ae.C40.2,PC.ae.C42.4,PC.ae.C44.3,PC.ae.C44.4,PC.ae.C44.5
Ikbkb	C14-C14.2,C14-C14.2.OH,C14-C16.2,C14.1-C16.2,C14.1.OH-C16.2,C14.2-C16.2,C14.2.OH-C16.2,C14.1-C3,C14-H1,C14.1-H1,C14.1.OH-H1,C14.2.OH-H1,C16.2-H1,C16.2.OH-H1	C14,C14.1,C14.1.OH,C14.2,C14.2.OH,C16.2,C16.2.OH,C3,H1
Nop16	lysoPC.a.C24.0-lysoPC.a.C26.0,lysoPC.a.C24.0-lysoPC.a.C26.1,lysoPC.a.C24.0-lysoPC.a.C28.0,lysoPC.a.C24.0-lysoPC.a.C28.1,lysoPC.a.C26.0-PC.aa.C24.0,lysoPC.a.C26.1-PC.aa.C24.0,lysoPC.a.C28.1-PC.aa.C24.0,lysoPC.a.C24.0-PC.aa.C26.0,lysoPC.a.C26.0-PC.aa.C26.0,lysoPC.a.C26.1-PC.aa.C26.0,lysoPC.a.C28.0-PC.aa.C26.0,lysoPC.a.C28.1-PC.aa.C26.0,PC.aa.C24.0-PC.aa.C26.0,lysoPC.a.C24.0-PC.aa.C28.1,PC.aa.C24.0-…	lysoPC.a.C24.0,lysoPC.a.C26.0,lysoPC.a.C26.1,lysoPC.a.C28.1,lysoPC.a.C28.0,PC.aa.C24.0,PC.aa.C26.0,PC.aa.C28.1,PC.aa.C30.0,PC.aa.C30.2,PC.aa.C42.0,PC.aa.C42.2,PC.aa.C40.1,PC.ae.C30.0,PC.ae.C30.1,PC.ae.C30.2,PC.aa.C36.0,PC.ae.C32.1,PC.ae.C32.2,PC.ae.C44.4,PC.ae.C44.6
Rab21	PC.ae.C34.2-PC.ae.C36.3,PC.ae.C34.2-PC.ae.C36.4,PC.ae.C36.4-PC.ae.C36.5,PC.ae.C34.2-PC.ae.C38.6,PC.ae.C36.2-PC.ae.C38.6,PC.ae.C36.3-PC.ae.C38.6,PC.ae.C36.5-PC.ae.C38.6	PC.ae.C34.2,PC.ae.C36.4,PC.ae.C36.2,PC.ae.C36.3,PC.ae.C36.5,PC.ae.C38.6
S100a16	C14-C14.2.OH,C14-C16.2,C14.1-H1,C14.2.OH-H1,C16.2.OH-H1	C14,C14.1,C14.2.OH,C16.2.OH,C16.2,H1
Stt3a	PC.ae.C34.2-PC.ae.C36.3,PC.ae.C34.2-PC.ae.C36.4,PC.ae.C36.3-PC.ae.C36.4,PC.ae.C34.2-PC.ae.C38.6,PC.ae.C36.3-PC.ae.C38.6	PC.ae.C34.2,PC.ae.C36.3,PC.ae.C36.4,PC.ae.C38.6
Trappc13	PC.aa.C40.2-PC.aa.C42.0,PC.aa.C40.2-PC.ae.C42.4,PC.aa.C40.2-PC.ae.C44.3,PC.ae.C40.2-PC.ae.C44.3,PC.ae.C42.4-PC.ae.C44.3,PC.ae.C42.4-PC.ae.C44.5,PC.ae.C44.3-PC.ae.C44.5,PC.ae.C44.4-PC.ae.C44.5	PC.aa.C40.2,PC.ae.C40.2,PC.ae.C42.4,PC.ae.C44.3,PC.ae.C44.4,PC.aa.C42.0,PC.ae.C44.5

## Sheet: S4_KEGG_HFD
ID	Description	pvalue CoNI	p.adjust CoNI	pvalue MOFA	p.adjust MOFA	pvalue sPLS	p.adjust sPLS	Genes CoNI	Genes MOFA	Genes sPLS
mmu00561	Glycerolipid metabolism	0.0012501	0.312525	0.0174511	0.837487	0.0135082	0.327825	Agpat2/Gpat4/Gk/Dgkz/Lpin2/Agpat1	Lipg/Mogat1/Gpam	Lipg/Agpat2/Agpat3
mmu05412	Arrhythmogenic right ventricular cardiomyopathy	0.00292093	0.365116	0.367281	0.837487	NA	NA	Atp2a2/Tcf7/Itga3/Ctnna1/Dsc2	Actg1	NA
mmu04072	Phospholipase D signaling pathway	0.0055876	0.465633	NA	NA	0.30728	0.697588	Rapgef4/Agpat2/Pip5k1c/Mapk3/Adcy6/Dgkz/Pdgfa/Agpat1	NA	Agpat2/Agpat3
mmu04010	MAPK signaling pathway	0.0114368	0.644075	0.735331	0.91212	0.90929	0.934293	Erbb3/Jun/Mknk2/Mapk3/Myc/Map3k2/Pdgfa/Rasa1/Rac1/Fgfr4/Mapkapk3/Jund	Rps6ka1/Il1a	Rps6ka1
mmu00790	Folate biosynthesis	0.0192369	0.644075	NA	NA	NA	NA	Alpl/Mocos/Mocs2	NA	NA
mmu05231	Choline metabolism in cancer	0.0195539	0.644075	0.624074	0.868963	0.588859	0.746188	Pip5k1c/Jun/Mapk3/Dgkz/Pdgfa/Rac1	Slc22a1	Slc22a1
mmu00190	Oxidative phosphorylation	0.0212612	0.644075	NA	NA	NA	NA	Cox5a/Ndufa2/Ppa1/Atp5b/Ndufb5/Atp6v1g2/Ndufb9/Mtnd3	NA	NA
mmu04650	Natural killer cell mediated cytotoxicity	0.0278995	0.644075	NA	NA	NA	NA	Ifnar2/Mapk3/Rac1/Bid/Fcgr4	NA	NA
mmu04721	Synaptic vesicle cycle	0.0336882	0.644075	NA	NA	0.399585	0.697588	Stxbp1/Clta/Napa/Atp6v1g2	NA	Stx2
mmu05167	Kaposi sarcoma-associated herpesvirus infection	0.0373057	0.644075	0.827876	0.951001	0.468017	0.732933	Jun/Ifnar2/Tcf7/Mapk3/Myc/Atg14/Rac1/Bid	Cdk6	Cdk6/Stat1
mmu04520	Adherens junction	0.0391925	0.644075	0.207474	0.837487	0.541768	0.739734	Tcf7/Mapk3/Rac1/Ctnna1/Nectin2	Sorbs1/Actg1	Sorbs1
mmu04723	Retrograde endocannabinoid signaling	0.0403458	0.644075	NA	NA	NA	NA	Mapk3/Adcy6/Ndufa2/Ndufb5/Ndufb9/Mtnd3	NA	NA
mmu05010	Alzheimer disease	0.0408396	0.644075	0.739081	0.91212	NA	NA	Cox5a/Atp2a2/Mapk3/Ern1/Psmd13/Atg14/Ndufa2/Atp5b/Ndufb5/Bid/Ndufb9/Bace2/Ulk1/Mtnd3	Il1a/Rtn4/Mme	NA
mmu04932	Non-alcoholic fatty liver disease	0.0423279	0.644075	0.259331	0.837487	NA	NA	Cox5a/Jun/Ern1/Ndufa2/Rac1/Ndufb5/Bid/Ndufb9	Srebf1/Il1a/Pklr	NA
mmu04380	Osteoclast differentiation	0.0495513	0.644075	0.704102	0.892883	0.669215	0.766136	Jun/Ifnar2/Mapk3/Rac1/Jund/Fcgr4	Il1a	Stat1
mmu00564	Glycerophospholipid metabolism	0.0499791	0.644075	0.600944	0.855001	0.198713	0.697588	Agpat2/Gpat4/Dgkz/Lpin2/Agpat1	Gpam	Agpat2/Agpat3
mmu04950	Maturity onset diabetes of the young	0.327951	0.740051	0.0126232	0.837487	0.14839	0.690036	Foxa3	Gck/Pklr	Gck
mmu04971	Gastric acid secretion	0.67659	0.789962	0.0129008	0.837487	0.366333	0.697588	Adcy6	Camk2b/Mylk/Actg1	Camk2b
mmu00770	Pantothenate and CoA biosynthesis	NA	NA	0.0276635	0.837487	0.0231507	0.327825	NA	Vnn1/Vnn3	Vnn1/Vnn3
mmu04080	Neuroactive ligand-receptor interaction	0.81668	0.868808	0.0376948	0.837487	NA	NA	S1pr1	Mtnr1a/Adora1/P2ry4	NA
mmu04974	Protein digestion and absorption	NA	NA	0.0436632	0.837487	NA	NA	NA	Slc36a1/Mme	NA
mmu05321	Inflammatory bowel disease	0.533583	0.789962	0.0436632	0.837487	0.265266	0.697588	Jun	Il1a/Tlr5	Stat1
mmu04976	Bile secretion	0.850043	0.881787	0.0498161	0.837487	0.00657131	0.327825	Adcy6	Aqp4/Slc22a1/Aqp8	Aqp4/Aqp8/Slc22a1/Slc10a1
mmu04975	Fat digestion and absorption	0.20664	0.733875	0.318655	0.837487	0.000337819	0.0560779	Agpat2/Agpat1	Fabp2	Fabp2/Apoa4/Cd36/Agpat2
mmu04979	Cholesterol metabolism	NA	NA	0.139643	0.837487	0.00278971	0.231546	NA	Lipg/Apoc2	Apoa4/Cd36/Apoc2/Lipg
mmu05204	Chemical carcinogenesis	0.892775	0.910995	0.256254	0.837487	0.0115585	0.327825	Hpgds	Cyp2b10/Gstt1	Cyp2b9/Cyp2b10/Gstk1/Gstt1
mmu04217	Necroptosis	0.683546	0.789962	0.466587	0.838577	0.0131874	0.327825	Ifnar2/Glul/Bid	Camk2b/Il1a	Camk2b/H2ac12/H2ac23/H2ac24/Stat1
mmu04977	Vitamin digestion and absorption	0.371089	0.740051	0.18643	0.837487	0.014245	0.327825	Slc19a2	Slc23a1	Apoa4/Slc23a1
mmu04114	Oocyte meiosis	0.219697	0.733875	0.294421	0.837487	0.0162019	0.327825	Mapk3/Adcy6/Anapc2/Sgo1	Rps6ka1/Camk2b	Camk2b/Ppp2r1b/Btrc/Rps6ka1
mmu05322	Systemic lupus erythematosus	0.486105	0.786753	NA	NA	0.0210021	0.327825	C4b/H4c4/Fcgr4	NA	H2ac12/H3c10/H2ac23/H2ac24
mmu04917	Prolactin signaling pathway	0.783319	0.844093	0.493563	0.838577	0.0225586	0.327825	Mapk3	Gck	Cyp17a1/Gck/Stat1
mmu04931	Insulin resistance	0.937406	0.948243	0.343102	0.837487	0.0236982	0.327825	Nr1h2	Rps6ka1/Srebf1	Ppp1r3c/Cd36/Prkcz/Rps6ka1
mmu00140	Steroid hormone biosynthesis	0.850043	0.881787	0.202113	0.837487	0.0392621	0.501347	Hsd17b2	Cyp2b10/Hsd3b2	Cyp2b9/Cyp17a1/Cyp2b10
mmu04930	Type II diabetes mellitus	0.563594	0.789962	0.0508229	0.837487	0.0427877	0.50734	Mapk3	Gck/Pklr	Gck/Prkcz
mmu04910	Insulin signaling pathway	0.858921	0.883663	0.0644729	0.837487	0.0483552	0.535131	Mknk2/Mapk3	Srebf1/Gck/Sorbs1/Pklr	Ppp1r3c/Gck/Sorbs1/Prkcz

## Sheet: S5_KEGG_Chow
ID	Description	pvalue CoNI	p.adjust CoNI	pvalue MOFA	p.adjust MOFA	pvalue sPLS	p.adjust sPLS	Genes CoNI	Genes MOFA	Genes sPLS
mmu04141	Protein processing in endoplasmic reticulum	0.000708487	0.106273	0.340222	0.558936	0.803996	0.859495	Ssr3/Sec24d/Hsp90b1/Sec63/Derl1/Stt3a/Tram1/Ubxn2a	Hyou1/Syvn1	Nploc4
mmu03060	Protein export	0.00435998	0.326998	NA	NA	NA	NA	Sec63/Sec11a/Srp54a	NA	NA
mmu04622	RIG-I-like receptor signaling pathway	0.0173476	0.643093	NA	NA	0.361796	0.781488	Ddx3x/Ikbkb/Rela	NA	Ddx3x
mmu05134	Legionellosis	0.0185055	0.643093	NA	NA	NA	NA	Rab1a/Rab1b/Rela	NA	NA
mmu04657	IL-17 signaling pathway	0.0263399	0.643093	NA	NA	NA	NA	Hsp90b1/Ikbkb/Rela	NA	NA
mmu05169	Epstein-Barr virus infection	0.0291661	0.643093	0.659102	0.70816	NA	NA	Tap1/Psmc6/Ikbkb/Rela/Psmc3	Stat3	NA
mmu00900	Terpenoid backbone biosynthesis	0.0319403	0.643093	NA	NA	NA	NA	Nus1/Zmpste24	NA	NA
mmu01523	Antifolate resistance	0.0348338	0.643093	NA	NA	NA	NA	Ikbkb/Rela	NA	NA
mmu04930	Type II diabetes mellitus	0.0440904	0.643093	NA	NA	NA	NA	Prkce/Ikbkb	NA	NA
mmu04660	T cell receptor signaling pathway	0.04654	0.643093	NA	NA	NA	NA	Tec/Ikbkb/Rela	NA	NA
mmu05204	Chemical carcinogenesis	NA	NA	1.37342e-05	0.00189533	7.18531e-05	0.00308968	NA	Ugt2b38/Gstp1/Gstp2/Cyp2c70/Ugt2b1/Kyat3	Ugt2b38/Gstp1/Gstp2/Ugt2b1/Cyp3a41b/Cyp2c70
mmu00830	Retinol metabolism	NA	NA	0.000161168	0.00797397	0.000617282	0.0170918	NA	Ugt2b38/Cyp2c70/Ugt2b1/Cyp4a12b/Cyp26b1	Ugt2b38/Cyp4a12b/Ugt2b1/Cyp3a41b/Cyp2c70
mmu00983	Drug metabolism - other enzymes	NA	NA	0.000173347	0.00797397	0.000662472	0.0170918	NA	Ces2a/Ugt2b38/Gstp1/Gstp2/Ugt2b1	Ces2a/Ugt2b38/Gstp1/Gstp2/Ugt2b1
mmu00980	Metabolism of xenobiotics by cytochrome P450	NA	NA	0.000446387	0.0111791	0.00131263	0.0229984	NA	Ugt2b38/Gstp1/Gstp2/Ugt2b1	Ugt2b38/Gstp1/Gstp2/Ugt2b1
mmu00053	Ascorbate and aldarate metabolism	NA	NA	0.000447765	0.0111791	0.0175198	0.17385	NA	Ugt2b38/Ugdh/Ugt2b1	Ugt2b38/Ugt2b1
mmu00982	Drug metabolism - cytochrome P450	NA	NA	0.000486049	0.0111791	0.00142626	0.0229984	NA	Ugt2b38/Gstp1/Gstp2/Ugt2b1	Ugt2b38/Gstp1/Gstp2/Ugt2b1
mmu00040	Pentose and glucuronate interconversions	NA	NA	0.000699671	0.0137935	0.0231842	0.213626	NA	Ugt2b38/Ugdh/Ugt2b1	Ugt2b38/Ugt2b1
mmu00140	Steroid hormone biosynthesis	NA	NA	0.00110327	0.0190314	0.0031636	0.0408105	NA	Ugt2b38/Cyp2c70/Cyp7b1/Ugt2b1	Ugt2b38/Ugt2b1/Cyp3a41b/Cyp2c70
mmu05235	PD-L1 expression and PD-1 checkpoint pathway in cancer	0.193866	0.643093	0.0125587	0.192566	0.482434	0.781488	Ikbkb/Rela	Egfr/Stat3/Tirap	Egfr
mmu05171	Coronavirus disease - COVID-19	0.433912	0.687988	0.0140538	0.193943	2.63661e-09	3.40123e-07	Fau/Ikbkb/Rela	C6/Egfr/C8b/Stat3/C2	Rpl12/C8b/Rpsa/Egfr/C6/Rps20/Rpl35/Rpl8/C1rb/C2/Rplp0/Rps18/Rpl7/Rpl6
mmu04261	Adrenergic signaling in cardiomyocytes	0.611372	0.735038	0.0182857	0.225341	0.0381078	0.307244	Ppp2ca	Crem/Atp2a2/Rapgef4	Crem/Rapgef4/Atp2a2
mmu04610	Complement and coagulation cascades	NA	NA	0.019726	0.225341	0.000926707	0.0199242	NA	C6/C8b/C2	Serpina1e/C8b/C6/C1rb/C2
mmu05215	Prostate cancer	0.0749019	0.643093	0.0212278	0.225341	0.0439049	0.314652	Hsp90b1/Ikbkb/Rela	Gstp1/Egfr/Gstp2	Gstp1/Gstp2/Egfr
mmu00860	Porphyrin and chlorophyll metabolism	NA	NA	0.0245824	0.242313	0.0413328	0.313643	NA	Ugt2b38/Ugt2b1	Ugt2b38/Ugt2b1
mmu05322	Systemic lupus erythematosus	NA	NA	0.0269696	0.24812	0.0105584	0.113503	NA	C6/C8b/C2	C8b/C6/C1rb/C2
mmu00380	Tryptophan metabolism	NA	NA	0.034529	0.297813	0.325719	0.778106	NA	Acmsd/Kyat3	Acmsd
mmu00590	Arachidonic acid metabolism	NA	NA	0.0477615	0.387711	0.0785552	0.502131	NA	Cyp2c70/Cyp4a12b	Cyp4a12b/Cyp2c70
mmu03010	Ribosome	0.515914	0.709974	NA	NA	6.55148e-06	0.000422571	Fau/Mrpl16	NA	Rpl12/Rpsa/Rps20/Rpl35/Rpl8/Rplp0/Rps18/Rpl7/Rpl6
mmu00250	Alanine, aspartate and glutamate metabolism	0.307947	0.687988	0.199621	0.519068	0.00292065	0.0408105	Adss	Gls2	Asns/Gls2/Ppat
mmu04950	Maturity onset diabetes of the young	0.150683	0.643093	0.0940752	0.393406	0.00709651	0.0832227	Nr5a2	Foxa3	Foxa3/Hnf4a
mmu00591	Linoleic acid metabolism	NA	NA	0.186273	0.504032	0.0294964	0.253669	NA	Cyp2c70	Cyp3a41b/Cyp2c70

## Sheet: S6_GO_HFD
ID	Term	Ontology	pvalue.CoNI	p.adjust.CoNI	pvalue.MOFA	p.adjust.MOFA	pvalue.sPLS	p.adjust.sPLS	Genes.CoNI	Genes.MOFA	Genes.sPLS
GO:0019216	regulation of lipid metabolic process	BP	0.000450894	0.458851	0.000110168	0.0226639	0.027849	0.384487	Gk/Zbtb20/Dgkz/Fam3a/Fgfr4/Hpgd/Appl2/Rac1	Srebf1/Il1a/Hpgd/Abcd1/Apoc2/Sorbs1/Pcx/Thrsp/Adora1/Gpam/Cd74/Smpd3	Apoa4/Cd36/Apoc2/Cyp17a1/Pcx/Sorbs1/Tysnd1
GO:0032787	monocarboxylic acid metabolic process	BP	0.000817555	0.458851	1.92326e-06	0.00213289	9.81963e-05	0.0421581	Gk/Myc/Hpgds/Zbtb20/Fabp2/Fgfr4/N6amt1/Hpgd/Lpin2/Appl2	Fabp2/Lipg/Hyi/Srebf1/Gck/Vnn1/Hpgd/Abcd1/Apoc2/Cyp2b10/Vnn3/Pcx/Rdh16/Khk/Cyp2u1/Pklr/Gpam/Cd74/Scd2	Cyp2b9/Fabp2/Vnn1/Apoa4/Khk/Cd36/Apoc2/Pcx/Gck/Lipg/Cyp2b10/Tysnd1/Vnn3/Fads1/Oxsm
GO:0097178	ruffle assembly	BP	0.00149983	0.458851	NA	NA	NA	NA	Ndel1/Arhgap24/Rac1	NA	NA
GO:0062012	regulation of small molecule metabolic process	BP	0.00173074	0.458851	0.00427654	0.107788	0.0222986	0.340602	Gk/Myc/Zbtb20/Fam3a/Fgfr4/Hpgd/Appl2	Srebf1/Gck/Hpgd/Abcd1/Apoc2/Sorbs1/Khk/Cd74/Smpd3	Apoa4/Ppp1r3c/Khk/Apoc2/Gck/Sorbs1/Tysnd1
GO:0120031	plasma membrane bounded cell projection assembly	BP	0.00225429	0.458851	0.847345	0.887352	0.339387	0.658627	Ablim3/Ndel1/S1pr1/Arhgap24/Rac1/Ccdc40/Asap1	Syne1/Mylk	Rfx4/Syne1/Stx2/Septin9
GO:0030031	cell projection assembly	BP	0.00245365	0.458851	0.853301	0.891485	0.349567	0.667116	Ablim3/Ndel1/S1pr1/Arhgap24/Rac1/Ccdc40/Asap1	Syne1/Mylk	Rfx4/Syne1/Stx2/Septin9
GO:0031529	ruffle organization	BP	0.00322907	0.458851	NA	NA	NA	NA	Ndel1/Arhgap24/Rac1	NA	NA
GO:0006654	phosphatidic acid biosynthetic process	BP	0.00351994	0.458851	0.151045	0.489792	0.135635	0.623945	Agpat1/Dgkz	Gpam	Agpat2
GO:0030032	lamellipodium assembly	BP	0.00367645	0.458851	NA	NA	NA	NA	Ablim3/S1pr1/Rac1	NA	NA
GO:0046325	negative regulation of glucose import	BP	0.00408828	0.458851	NA	NA	NA	NA	Myc/Appl2	NA	NA
GO:0046473	phosphatidic acid metabolic process	BP	0.00408828	0.458851	0.161679	0.48994	0.145279	0.623945	Agpat1/Dgkz	Gpam	Agpat2
GO:0045821	positive regulation of glycolytic process	BP	0.00469621	0.458851	0.172182	0.494547	0.154817	0.623945	Myc/Zbtb20	Gck	Gck
GO:0097106	postsynaptic density organization	BP	0.00534317	0.458851	NA	NA	NA	NA	Dgkz/Ptprd	NA	NA
GO:0006638	neutral lipid metabolic process	BP	0.00539856	0.458851	0.00171227	0.0643696	0.0269323	0.381577	Gk/Dgkz/Cat/Lpin2	Lipg/Srebf1/Apoc2/Thrsp/Mogat1/Gpam	Apoa4/Cd36/Apoc2/Lipg
GO:0006639	acylglycerol metabolic process	BP	0.00539856	0.458851	0.00171227	0.0643696	0.0269323	0.381577	Gk/Dgkz/Cat/Lpin2	Lipg/Srebf1/Apoc2/Thrsp/Mogat1/Gpam	Apoa4/Cd36/Apoc2/Lipg
GO:0042593	glucose homeostasis	BP	0.00563202	0.458851	0.0558249	0.387349	0.279055	0.643045	Gk/Zbtb20/Fgfr4/Appl2/Rac1	Aqp4/Gck/Ucp2/Csrp3/Sucnr1	Aqp4/Cd36/Gck
GO:0033500	carbohydrate homeostasis	BP	0.00577629	0.458851	0.0570074	0.387349	0.282092	0.643045	Gk/Zbtb20/Fgfr4/Appl2/Rac1	Aqp4/Gck/Ucp2/Csrp3/Sucnr1	Aqp4/Cd36/Gck
GO:0010565	regulation of cellular ketone metabolic process	BP	0.00578146	0.458851	0.0096878	0.155707	0.109722	0.623945	Gk/Fgfr4/Hpgd/Appl2	Srebf1/Hpgd/Abcd1/Apoc2/Cd74	Apoa4/Apoc2/Tysnd1
GO:0099173	postsynapse organization	BP	0.0061821	0.458851	0.147009	0.489792	0.114457	0.623945	Abhd17a/Dgkz/Ptprd/Snx27	Arhgef9/Camk2b/Sorbs1	Camk2b/Sorbs1/Arhgef9
GO:0010829	negative regulation of glucose transmembrane transport	BP	0.00675199	0.458851	NA	NA	NA	NA	Myc/Appl2	NA	NA
GO:0001816	cytokine production	BP	0.00684585	0.458851	0.0310801	0.279092	0.300778	0.643045	Tmem106a/Agpat1/Zbtb20/Tbc1d23/Fgfr4/Erbin/Appl2/Rac1	Aqp4/Il1a/Abcd1/Rtn4/Sulf2/Spon2/Tlr5/Gpam/Cd74/Sucnr1	Aqp4/Cd36/Prkcz/Agpat2/Stat1/Cd59a
GO:2001057	reactive nitrogen species metabolic process	BP	0.00749925	0.458851	0.163801	0.49296	0.478928	0.722724	Tmem106a/Thap4/Rac1	Tlr5/Smpd3	Cd36
GO:0099084	postsynaptic specialization organization	BP	0.00751275	0.458851	0.212901	0.500663	0.191926	0.623945	Dgkz/Ptprd	Arhgef9	Arhgef9
GO:0097581	lamellipodium organization	BP	0.00786231	0.458851	NA	NA	NA	NA	Ablim3/S1pr1/Rac1	NA	NA
GO:0021799	cerebral cortex radially oriented cell migration	BP	0.00831037	0.458851	0.222767	0.502132	NA	NA	Ndel1/Rac1	Rtn4	NA
GO:0035315	hair cell differentiation	BP	0.00831037	0.458851	NA	NA	NA	NA	Rac1/Ercc3	NA	NA
GO:0044003	modulation by symbiont of host process	BP	0.00831037	0.458851	NA	NA	NA	NA	Myc/Serpinb9	NA	NA
GO:1900027	regulation of ruffle assembly	BP	0.00831037	0.458851	NA	NA	NA	NA	Ndel1/Arhgap24	NA	NA
GO:0061024	membrane organization	BP	0.00903935	0.470638	0.445402	0.619793	0.519996	0.74993	Myc/Ptprd/Ndel1/Snx27/Bcl2l2/Appl2/Rac1/Asap1	Rhobtb1/Abcd1/Rtn4/Sorbs1/Csrp3/Plscr2	Cd36/Plscr2/Sorbs1/Tlcd1/Stx2
GO:1990126	retrograde transport, endosome to plasma membrane	BP	0.0091443	0.470638	NA	NA	NA	NA	Ccdc93/Snx27	NA	NA
GO:0090218	positive regulation of lipid kinase activity	BP	0.010014	0.470638	NA	NA	NA	NA	Dgkz/Rac1	NA	NA
GO:0001817	regulation of cytokine production	BP	0.0123413	0.470638	0.0374379	0.31851	0.216246	0.623945	Agpat1/Zbtb20/Tbc1d23/Fgfr4/Erbin/Appl2/Rac1	Aqp4/Il1a/Abcd1/Rtn4/Sulf2/Spon2/Tlr5/Gpam/Cd74	Aqp4/Cd36/Prkcz/Agpat2/Stat1/Cd59a
GO:0034763	negative regulation of transmembrane transport	BP	0.0125441	0.470638	NA	NA	NA	NA	Myc/Snx27/Appl2	NA	NA
GO:0099175	regulation of postsynapse organization	BP	0.0125441	0.470638	0.057107	0.387349	0.0430062	0.476053	Abhd17a/Ptprd/Snx27	Arhgef9/Camk2b/Sorbs1	Camk2b/Sorbs1/Arhgef9
GO:0045981	positive regulation of nucleotide metabolic process	BP	0.0138405	0.470638	0.279438	0.526306	0.253023	0.63381	Myc/Zbtb20	Gck	Gck
GO:1900544	positive regulation of purine nucleotide metabolic process	BP	0.0138405	0.470638	0.279438	0.526306	0.253023	0.63381	Myc/Zbtb20	Gck	Gck
GO:0003007	heart morphogenesis	BP	0.0145433	0.470638	0.242003	0.510078	NA	NA	Pbrm1/S1pr1/Rac1/Ccdc40	Fgfrl1/Rtn4/Cited2	NA
GO:0048661	positive regulation of smooth muscle cell proliferation	BP	0.0151002	0.470638	0.241258	0.510078	0.569881	0.772195	Myc/S1pr1/Hpgd	Hpgd/Smpd3	Stat1
GO:0019217	regulation of fatty acid metabolic process	BP	0.0156442	0.470638	0.00256404	0.0789865	0.0526837	0.533159	Gk/Hpgd/Appl2	Srebf1/Hpgd/Abcd1/Apoc2/Cd74	Apoa4/Apoc2/Tysnd1
GO:0032640	tumor necrosis factor production	BP	0.0156442	0.470638	0.617303	0.726354	0.574712	0.775183	Tmem106a/Zbtb20/Tbc1d23	Spon2	Cd36
GO:0021795	cerebral cortex cell migration	BP	0.0159552	0.470638	0.297402	0.533534	NA	NA	Ndel1/Rac1	Rtn4	NA
GO:0071706	tumor necrosis factor superfamily cytokine production	BP	0.0161991	0.470638	0.622128	0.728333	0.579489	0.777481	Tmem106a/Zbtb20/Tbc1d23	Spon2	Cd36
GO:0043547	positive regulation of GTPase activity	BP	0.0164041	0.470638	NA	NA	0.796429	0.886396	Ndel1/S1pr1/Arhgap24/Asap1	NA	Rsu1
GO:0001818	negative regulation of cytokine production	BP	0.0167934	0.470638	0.533285	0.673207	0.471784	0.720309	Fgfr4/Erbin/Appl2/Rac1	Aqp4/Abcd1	Aqp4/Cd59a
GO:0006692	prostanoid metabolic process	BP	0.0170612	0.470638	0.0505859	0.370295	NA	NA	Hpgds/Hpgd	Hpgd/Cd74	NA
GO:0006693	prostaglandin metabolic process	BP	0.0170612	0.470638	0.0505859	0.370295	NA	NA	Hpgds/Hpgd	Hpgd/Cd74	NA
GO:0010762	regulation of fibroblast migration	BP	0.0170612	0.470638	NA	NA	NA	NA	Appl2/Rac1	NA	NA
GO:1903727	positive regulation of phospholipid metabolic process	BP	0.0170612	0.470638	0.0505859	0.370295	0.0410765	0.476053	Dgkz/Rac1	Apoc2/Pcx	Apoc2/Pcx
GO:0006631	fatty acid metabolic process	BP	0.01769	0.470638	0.00133969	0.0582633	0.00188444	0.166867	Gk/Hpgds/Fabp2/Hpgd/Lpin2/Appl2	Fabp2/Lipg/Srebf1/Hpgd/Abcd1/Apoc2/Cyp2b10/Cyp2u1/Gpam/Cd74/Scd2	Cyp2b9/Fabp2/Apoa4/Cd36/Apoc2/Lipg/Cyp2b10/Tysnd1/Fads1/Oxsm
GO:0016601	Rac protein signal transduction	BP	0.0181989	0.470638	0.314923	0.541471	NA	NA	Arhgap24/Rac1	Rtn4	NA
GO:0048568	embryonic organ development	BP	0.018678	0.470638	0.770514	0.828034	NA	NA	Myc/Tbc1d23/Rac1/Ercc3/Ccdc40	Cited2/Bloc1s5	NA
GO:0045471	response to ethanol	BP	0.019368	0.470638	0.323519	0.546058	NA	NA	Gk/Hpgd	Hpgd	NA
GO:0006820	anion transport	BP	0.0195829	0.470638	2.8581e-05	0.0105655	0.000154432	0.045288	Abcc3/Myc/Fabp2/Pcyox1/Sfxn2/Fgfr4	Fabp2/Il1a/Abcd1/Apoc2/Slc36a1/Slc16a7/Slc25a10/Adora1/Pctp/Lrrc8d/Slc23a1/Aqp8/P2ry4/Plscr2	Fabp2/Aqp8/Apoa4/Cd36/Apoc2/Slc17a4/Slc16a13/Slc23a1/Plscr2/Lrrc8d/Slc10a1/Slc25a1
GO:0008610	lipid biosynthetic process	BP	0.020322	0.470638	0.000131917	0.0226639	0.00159524	0.148693	Agpat1/Hpgds/Zbtb20/Dgkz/Fam3a/Fgfr4/Lpin2	Lipg/Srebf1/Il1a/Abcd1/Apoc2/Sorbs1/Pcx/Rdh16/Thrsp/Mogat1/Gpam/Hsd3b2/Cd74/Smpd3/Scd2	Apoa4/Apoc2/Cyp17a1/Pcx/Hsd3b7/Lipg/Erg28/Sorbs1/Agpat2/Fads1/Agpat3/Oxsm
GO:1903580	positive regulation of ATP metabolic process	BP	0.0205678	0.470638	0.332009	0.548322	0.301734	0.643045	Myc/Zbtb20	Gck	Gck
GO:0022029	telencephalon cell migration	BP	0.021798	0.470638	0.340394	0.554734	NA	NA	Ndel1/Rac1	Rtn4	NA
GO:0043550	regulation of lipid kinase activity	BP	0.021798	0.470638	NA	NA	NA	NA	Dgkz/Rac1	NA	NA
GO:0006641	triglyceride metabolic process	BP	0.0223557	0.470638	0.000747264	0.0460398	0.0159955	0.321909	Gk/Cat/Lpin2	Lipg/Srebf1/Apoc2/Thrsp/Mogat1/Gpam	Apoa4/Cd36/Apoc2/Lipg
GO:0032635	interleukin-6 production	BP	0.0223557	0.470638	0.0233968	0.238047	0.252849	0.63381	Tmem106a/Zbtb20/Tbc1d23	Aqp4/Il1a/Spon2/Cd74	Aqp4/Cd36
GO:0021885	forebrain cell migration	BP	0.0230581	0.470638	0.348673	0.560404	NA	NA	Ndel1/Rac1	Rtn4	NA
GO:0006110	regulation of glycolytic process	BP	0.0243476	0.470638	0.35685	0.566161	0.324896	0.656089	Myc/Zbtb20	Gck	Gck
GO:0046580	negative regulation of Ras protein signal transduction	BP	0.025666	0.470638	NA	NA	NA	NA	Dgkz/Arhgap24	NA	NA
GO:0070228	regulation of lymphocyte apoptotic process	BP	0.025666	0.470638	0.0742253	0.443751	NA	NA	Myc/Serpinb9	Gpam/Cd74	NA
GO:0042180	cellular ketone metabolic process	BP	0.0258209	0.470638	0.0041495	0.105789	0.0345322	0.436833	Gk/Fgfr4/Hpgd/Appl2	Srebf1/Hpgd/Abcd1/Apoc2/Cyp46a1/Cyp2b10/Cd74	Apoa4/Apoc2/Cyp17a1/Cyp2b10/Tysnd1
GO:0015718	monocarboxylic acid transport	BP	0.0273253	0.470638	0.00637928	0.132046	0.00391221	0.180752	Abcc3/Myc/Fabp2	Fabp2/Il1a/Abcd1/Slc16a7/Aqp8	Fabp2/Aqp8/Cd36/Slc16a13/Slc10a1
GO:0006911	phagocytosis, engulfment	BP	0.028388	0.470638	0.380775	0.576675	0.347296	0.663964	Appl2/Rac1	Rhobtb1	Cd36
GO:2000027	regulation of animal organ morphogenesis	BP	0.028845	0.470638	0.00696534	0.132239	NA	NA	Myc/Fgfr4/Rac1	Rtn4/Sulf2/Cited2/Casp6/Lims2	NA
GO:0002683	negative regulation of immune system process	BP	0.0293549	0.470638	0.381774	0.576675	0.772244	0.877258	Myc/H4c4/Dgkz/Serpinb9/Fam3a	Cdk6/Adora1/Gpam/Cd74	Cdk6/Cd59a
GO:0045824	negative regulation of innate immune response	BP	0.0297907	0.470638	NA	NA	NA	NA	Serpinb9/Fam3a	NA	NA
GO:0001657	ureteric bud development	BP	0.0312205	0.470638	NA	NA	NA	NA	Myc/Cat	NA	NA
GO:0021954	central nervous system neuron development	BP	0.0312205	0.470638	NA	NA	NA	NA	Ndel1/Rac1	NA	NA
GO:0051058	negative regulation of small GTPase mediated signal transduction	BP	0.0312205	0.470638	NA	NA	NA	NA	Dgkz/Arhgap24	NA	NA
GO:0072163	mesonephric epithelium development	BP	0.0312205	0.470638	NA	NA	NA	NA	Myc/Cat	NA	NA
GO:0072164	mesonephric tubule development	BP	0.0312205	0.470638	NA	NA	NA	NA	Myc/Cat	NA	NA
GO:0001823	mesonephros development	BP	0.0326771	0.470638	NA	NA	NA	NA	Myc/Cat	NA	NA
GO:0010761	fibroblast migration	BP	0.0341601	0.470638	NA	NA	NA	NA	Appl2/Rac1	NA	NA
GO:0045088	regulation of innate immune response	BP	0.0345113	0.470638	0.370258	0.57397	NA	NA	Serpinb9/Fam3a/Appl2	Srebf1/Cd74	NA
GO:0048771	tissue remodeling	BP	0.0345113	0.470638	0.370258	0.57397	0.68664	0.827801	Pbrm1/S1pr1/Rac1	Il1a/Spp2	Spp2
GO:0048660	regulation of smooth muscle cell proliferation	BP	0.0353647	0.470638	0.374749	0.575391	0.69017	0.829234	Myc/S1pr1/Hpgd	Hpgd/Smpd3	Stat1
GO:0046486	glycerolipid metabolic process	BP	0.0354064	0.470638	0.111724	0.486721	0.0731702	0.620021	Agpat1/Gk/Dgkz/Cat/Lpin2	Lipg/Srebf1/Apoc2/Thrsp/Mogat1/Gpam	Apoa4/Cd36/Apoc2/Serinc2/Lipg/Agpat2
GO:0043470	regulation of carbohydrate catabolic process	BP	0.0356689	0.470638	0.418703	0.599341	0.383006	0.673036	Myc/Zbtb20	Gck	Gck
GO:0048659	smooth muscle cell proliferation	BP	0.0371041	0.470638	0.383694	0.578541	0.697112	0.83137	Myc/S1pr1/Hpgd	Hpgd/Smpd3	Stat1
GO:0042471	ear morphogenesis	BP	0.0372032	0.470638	0.426008	0.602222	NA	NA	Myc/Rac1	Bloc1s5	NA
GO:0099024	plasma membrane invagination	BP	0.0387626	0.470638	0.433222	0.60854	0.396742	0.67756	Appl2/Rac1	Rhobtb1	Cd36
GO:1901890	positive regulation of cell junction assembly	BP	0.0387626	0.470638	NA	NA	NA	NA	Ptprd/Rac1	NA	NA
GO:0046942	carboxylic acid transport	BP	0.039247	0.470638	0.000103151	0.0226639	0.000212344	0.045288	Abcc3/Myc/Fabp2/Sfxn2	Fabp2/Il1a/Abcd1/Slc36a1/Slc16a7/Slc25a10/Adora1/Lrrc8d/Slc23a1/Aqp8	Fabp2/Aqp8/Cd36/Slc17a4/Slc16a13/Slc23a1/Lrrc8d/Slc10a1/Slc25a1
GO:0045453	bone resorption	BP	0.0403466	0.470638	NA	NA	NA	NA	S1pr1/Rac1	NA	NA
GO:0015849	organic acid transport	BP	0.0405723	0.470638	0.000112785	0.0226639	0.000230148	0.045288	Abcc3/Myc/Fabp2/Sfxn2	Fabp2/Il1a/Abcd1/Slc36a1/Slc16a7/Slc25a10/Adora1/Lrrc8d/Slc23a1/Aqp8	Fabp2/Aqp8/Cd36/Slc17a4/Slc16a13/Slc23a1/Lrrc8d/Slc10a1/Slc25a1
GO:0043087	regulation of GTPase activity	BP	0.0419231	0.470638	NA	NA	0.88224	0.935037	Ndel1/S1pr1/Arhgap24/Asap1	NA	Rsu1
GO:0046324	regulation of glucose import	BP	0.0419549	0.470638	0.44738	0.619793	0.410175	0.687225	Myc/Appl2	Sorbs1	Sorbs1
GO:0046785	microtubule polymerization	BP	0.0419549	0.470638	NA	NA	NA	NA	Ndel1/Rac1	NA	NA
GO:0060491	regulation of cell projection assembly	BP	0.042582	0.470638	0.757853	0.821965	0.355639	0.668617	Ndel1/Arhgap24/Rac1	Syne1	Syne1/Septin9
GO:0120032	regulation of plasma membrane bounded cell projection assembly	BP	0.042582	0.470638	0.757853	0.821965	0.355639	0.668617	Ndel1/Arhgap24/Rac1	Syne1	Syne1/Septin9
GO:0110110	positive regulation of animal organ morphogenesis	BP	0.0435871	0.470638	0.120864	0.486721	NA	NA	Myc/Fgfr4	Rtn4/Casp6	NA
GO:0032755	positive regulation of interleukin-6 production	BP	0.0469214	0.470638	0.0244267	0.245152	0.42977	0.698278	Zbtb20/Tbc1d23	Il1a/Spon2/Cd74	Cd36
GO:0070227	lymphocyte apoptotic process	BP	0.0469214	0.470638	0.129212	0.486721	NA	NA	Myc/Serpinb9	Gpam/Cd74	NA
GO:0009887	animal organ morphogenesis	BP	0.0486152	0.470638	0.0172327	0.213437	0.910295	0.947199	Alpl/Myc/Pbrm1/S1pr1/Fgfr4/Rac1/Ccdc40	Fgfrl1/Rps6ka1/Tenm3/Rtn4/Sulf2/Mylk/Cited2/Casp6/Olfm3/Bloc1s5/Smpd3/Lims2	Perp/Btrc/Rps6ka1
GO:0010324	membrane invagination	BP	0.0486227	0.470638	0.474653	0.637277	0.436158	0.702214	Appl2/Rac1	Rhobtb1	Cd36
GO:0015698	inorganic anion transport	BP	0.0486227	0.470638	0.133437	0.486721	NA	NA	Pcyox1/Fgfr4	Slc25a10/P2ry4	NA
GO:0031345	negative regulation of cell projection organization	BP	0.0494579	0.470638	0.18665	0.498301	0.738626	0.852743	Arhgap24/Prkcsh/Asap1	Rtn4/Sema5b/Lgals1	Sema5b
GO:0032088	negative regulation of NF-kappaB transcription factor activity	BP	0.0503463	0.470638	NA	NA	NA	NA	Cat/Erbin	NA	NA
GO:1903725	regulation of phospholipid metabolic process	BP	0.0503463	0.470638	0.137692	0.486721	0.114013	0.623945	Dgkz/Rac1	Apoc2/Pcx	Apoc2/Pcx
GO:0010770	positive regulation of cell morphogenesis involved in differentiation	BP	0.0504822	0.470638	0.189811	0.498301	0.741576	0.855033	Ptprd/Ndel1/Rac1	Camk2b/Rtn4/Lims2	Camk2b
GO:0050773	regulation of dendrite development	BP	0.0504822	0.470638	0.444643	0.619793	0.149629	0.623945	Ptprd/Rac1/Asap1	Camk2b/Syne1	Camk2b/Rtn4ip1/Syne1
GO:0045834	positive regulation of lipid metabolic process	BP	0.0546825	0.470638	3.15644e-06	0.00233366	0.00256395	0.176979	Zbtb20/Dgkz/Rac1	Srebf1/Il1a/Abcd1/Apoc2/Sorbs1/Pcx/Adora1/Gpam/Cd74/Smpd3	Apoa4/Cd36/Apoc2/Cyp17a1/Pcx/Sorbs1
GO:0046889	positive regulation of lipid biosynthetic process	BP	0.412113	0.574505	3.90175e-07	0.000865407	0.00154157	0.148693	Zbtb20	Srebf1/Il1a/Abcd1/Apoc2/Sorbs1/Pcx/Gpam/Cd74/Smpd3	Apoa4/Apoc2/Cyp17a1/Pcx/Sorbs1
GO:0046890	regulation of lipid biosynthetic process	BP	0.0670656	0.470638	6.78829e-06	0.00376411	0.0172974	0.322461	Zbtb20/Fam3a/Fgfr4	Srebf1/Il1a/Abcd1/Apoc2/Sorbs1/Pcx/Thrsp/Gpam/Cd74/Smpd3	Apoa4/Apoc2/Cyp17a1/Pcx/Sorbs1
GO:0015711	organic anion transport	BP	0.102643	0.470638	1.83869e-05	0.00815645	2.69922e-05	0.0421581	Abcc3/Myc/Fabp2/Sfxn2	Fabp2/Il1a/Abcd1/Apoc2/Slc36a1/Slc16a7/Slc25a10/Adora1/Pctp/Lrrc8d/Slc23a1/Aqp8/Plscr2	Fabp2/Aqp8/Apoa4/Cd36/Apoc2/Slc17a4/Slc16a13/Slc23a1/Plscr2/Lrrc8d/Slc10a1/Slc25a1
GO:0072574	hepatocyte proliferation	BP	NA	NA	9.66005e-05	0.0226639	0.200948	0.623945	NA	Rps6ka1/Rtn4/Sulf2/Lims2	Rps6ka1
GO:0072575	epithelial cell proliferation involved in liver morphogenesis	BP	NA	NA	9.66005e-05	0.0226639	0.200948	0.623945	NA	Rps6ka1/Rtn4/Sulf2/Lims2	Rps6ka1
GO:0045723	positive regulation of fatty acid biosynthetic process	BP	NA	NA	0.000143054	0.0226639	0.0245744	0.362676	NA	Srebf1/Abcd1/Apoc2/Cd74	Apoa4/Apoc2
GO:0072576	liver morphogenesis	BP	NA	NA	0.000143054	0.0226639	0.218694	0.623945	NA	Rps6ka1/Rtn4/Sulf2/Lims2	Rps6ka1
GO:0051937	catecholamine transport	BP	NA	NA	0.00024032	0.0336823	0.0312342	0.415908	NA	Gck/Rtn4/Smpd3/Slc22a1	Gck/Slc22a1
GO:0015850	organic hydroxy compound transport	BP	0.238092	0.475162	0.00026563	0.0336823	0.000119023	0.0421581	Abcc3/Myc	Lipg/Gck/Apoc2/Rtn4/Slc16a7/Smpd3/Slc22a1/Aqp8	Aqp8/Apoa4/Cd36/Apoc2/Gck/Lipg/Slc22a1/Slc10a1
GO:0072330	monocarboxylic acid biosynthetic process	BP	0.238092	0.475162	0.00026563	0.0336823	0.0168016	0.322117	Hpgds/Fgfr4	Lipg/Srebf1/Abcd1/Apoc2/Rdh16/Pklr/Cd74/Scd2	Apoa4/Apoc2/Lipg/Fads1/Oxsm
GO:0023061	signal release	BP	0.328491	0.525178	0.000273346	0.0336823	0.634278	0.8078	Tmem106a/Fgfr4/Rac1	Srebf1/Gck/Il1a/Ucp2/Rtn4/Mtnr1a/Tlr5/Adora1/Gpam/Smpd3/Sucnr1/P2ry4	Cd36/Gck/Stx2
GO:0010934	macrophage cytokine production	BP	NA	NA	0.000292693	0.0339243	0.116021	0.623945	NA	Rtn4/Spon2/Cd74	Cd36
GO:0032881	regulation of polysaccharide metabolic process	BP	NA	NA	0.000327034	0.0339243	0.000209809	0.045288	NA	Gck/Sorbs1/Khk/Smpd3	Ppp1r3c/Khk/Gck/Sorbs1
GO:1903825	organic acid transmembrane transport	BP	0.407973	0.571828	0.000336489	0.0339243	0.0510033	0.528227	Myc	Abcd1/Slc36a1/Slc16a7/Slc25a10/Lrrc8d/Slc23a1	Slc23a1/Lrrc8d/Slc25a1
GO:1905039	carboxylic acid transmembrane transport	BP	0.407973	0.571828	0.000336489	0.0339243	0.0510033	0.528227	Myc	Abcd1/Slc36a1/Slc16a7/Slc25a10/Lrrc8d/Slc23a1	Slc23a1/Lrrc8d/Slc25a1
GO:0033559	unsaturated fatty acid metabolic process	BP	0.106218	0.470638	0.000477344	0.0435438	0.0596691	0.565102	Hpgds/Hpgd	Hpgd/Abcd1/Cyp2b10/Cyp2u1/Cd74/Scd2	Cyp2b9/Cyp2b10/Fads1
GO:0040036	regulation of fibroblast growth factor receptor signaling pathway	BP	NA	NA	0.000498137	0.0435438	0.135635	0.623945	NA	Fgfrl1/Sulf2/Gpc1	Gpc1
GO:0055089	fatty acid homeostasis	BP	NA	NA	0.000498137	0.0435438	NA	NA	NA	Abcd1/Adora1/Gpam	NA
GO:0009749	response to glucose	BP	0.184705	0.470638	0.000519278	0.0435438	0.131622	0.623945	Zbtb20/Rac1	Aqp4/Srebf1/Gck/Ucp2/Khk/Casp6/Gpam	Aqp4/Khk/Gck
GO:0010817	regulation of hormone levels	BP	0.5651	0.658361	0.000566217	0.0435438	0.357207	0.670853	Fgfr4/Rac1	Srebf1/Gck/Ucp2/Cyp46a1/Mtnr1a/Serpina7/Rdh16/Dio1/Adora1/Hsd3b2/Smpd3	Cyp17a1/Dio1/Gck/Pcsk6
GO:0009746	response to hexose	BP	0.189717	0.470638	0.000577143	0.0435438	0.136685	0.623945	Zbtb20/Rac1	Aqp4/Srebf1/Gck/Ucp2/Khk/Casp6/Gpam	Aqp4/Khk/Gck
GO:0034284	response to monosaccharide	BP	0.192231	0.470638	0.000607939	0.0435438	0.139242	0.623945	Zbtb20/Rac1	Aqp4/Srebf1/Gck/Ucp2/Khk/Casp6/Gpam	Aqp4/Khk/Gck
GO:0002790	peptide secretion	BP	0.296007	0.503994	0.000620737	0.0435438	0.814582	0.895484	Tmem106a/Tango2/Rac1	Srebf1/Gck/Il1a/Ucp2/Mtnr1a/Tlr5/Adora1/Gpam/Cd74/Smpd3/Sucnr1	Cd36/Gck
GO:0061081	positive regulation of myeloid leukocyte cytokine production involved in immune response	BP	NA	NA	0.000628224	0.0435438	0.145279	0.623945	NA	Rtn4/Spon2/Cd74	Cd36
GO:2000345	regulation of hepatocyte proliferation	BP	NA	NA	0.000628224	0.0435438	NA	NA	NA	Rtn4/Sulf2/Lims2	NA
GO:0010038	response to metal ion	BP	NA	NA	0.000675901	0.0454287	0.51472	0.745966	NA	Camk2b/Il1a/Mylk/Khk/Casp6/Pklr/Smpd3/Sucnr1	Khk/Camk2b
GO:0015844	monoamine transport	BP	NA	NA	0.000719669	0.0456065	0.0519164	0.528414	NA	Gck/Rtn4/Smpd3/Slc22a1	Gck/Slc22a1
GO:0019432	triglyceride biosynthetic process	BP	0.205575	0.472944	0.000719669	0.0456065	NA	NA	Lpin2	Srebf1/Thrsp/Mogat1/Gpam	NA
GO:0051046	regulation of secretion	BP	0.740196	0.789904	0.000797786	0.047824	0.925784	0.955456	Fgfr4/Rac1	Srebf1/Gck/Il1a/Ucp2/Rtn4/Mtnr1a/Tmem184a/Tlr5/Adora1/Gpam/Cd74/Smpd3/P2ry4	Cd36/Gck
GO:0033077	T cell differentiation in thymus	BP	NA	NA	0.000888107	0.0518374	0.143935	0.623945	NA	Vnn1/Il1a/Cdk6/Cd74/Tox	Vnn1/Cdk6
GO:0055088	lipid homeostasis	BP	0.215038	0.475162	0.000948037	0.0539166	0.0127604	0.283155	Zbtb20/Fgfr4	Lipg/Gck/Abcd1/Apoc2/Rtn4/Adora1/Gpam	Apoa4/Apoc2/Gck/Lipg/Tlcd1
GO:0009743	response to carbohydrate	BP	0.217589	0.475162	0.000993572	0.0544488	0.16566	0.623945	Zbtb20/Rac1	Aqp4/Srebf1/Gck/Ucp2/Khk/Casp6/Gpam	Aqp4/Khk/Gck
GO:0045923	positive regulation of fatty acid metabolic process	BP	NA	NA	0.00100649	0.0544488	0.0606378	0.568199	NA	Srebf1/Abcd1/Apoc2/Cd74	Apoa4/Apoc2
GO:0042304	regulation of fatty acid biosynthetic process	BP	NA	NA	0.00111769	0.054914	0.0636493	0.575117	NA	Srebf1/Abcd1/Apoc2/Cd74	Apoa4/Apoc2
GO:0046394	carboxylic acid biosynthetic process	BP	0.422713	0.579051	0.00112547	0.054914	0.0279428	0.384487	Hpgds/Fgfr4	Lipg/Srebf1/Abcd1/Apoc2/Rdh16/Pklr/Cd74/Smpd3/Scd2	Apoa4/Apoc2/Lipg/Shmt1/Fads1/Oxsm
GO:0015872	dopamine transport	BP	NA	NA	0.00114189	0.054914	0.173578	0.623945	NA	Rtn4/Smpd3/Slc22a1	Slc22a1
GO:0016053	organic acid biosynthetic process	BP	0.425119	0.579571	0.0011642	0.054914	0.0285208	0.388541	Hpgds/Fgfr4	Lipg/Srebf1/Abcd1/Apoc2/Rdh16/Pklr/Cd74/Smpd3/Scd2	Apoa4/Apoc2/Lipg/Shmt1/Fads1/Oxsm
GO:0002791	regulation of peptide secretion	BP	0.770366	0.809094	0.001204	0.054914	0.680756	0.82631	Rac1	Srebf1/Gck/Il1a/Ucp2/Mtnr1a/Tlr5/Adora1/Gpam/Cd74	Cd36/Gck
GO:0046460	neutral lipid biosynthetic process	BP	0.232852	0.475162	0.00123723	0.054914	NA	NA	Lpin2	Srebf1/Thrsp/Mogat1/Gpam	NA
GO:0046463	acylglycerol biosynthetic process	BP	0.232852	0.475162	0.00123723	0.054914	NA	NA	Lpin2	Srebf1/Thrsp/Mogat1/Gpam	NA
GO:0048844	artery morphogenesis	BP	0.232852	0.475162	0.00123723	0.054914	NA	NA	Hpgd	Hpgd/Rtn4/Mylk/Cited2	NA
GO:0007600	sensory perception	BP	0.694907	0.752856	0.00123792	0.054914	0.11964	0.623945	Myc	Unc119/Aqp4/Il1a/Rtn4/Sema5b/Fam107b/Mme/Adora1	Aqp4/Sema5b/Cd36/Unc119
GO:0006633	fatty acid biosynthetic process	BP	0.499842	0.62319	0.00146869	0.0617201	0.00487975	0.197478	Hpgds	Lipg/Srebf1/Abcd1/Apoc2/Cd74/Scd2	Apoa4/Apoc2/Lipg/Fads1/Oxsm
GO:0046888	negative regulation of hormone secretion	BP	NA	NA	0.00150265	0.0617201	NA	NA	NA	Srebf1/Ucp2/Mtnr1a/Adora1	NA
GO:0055081	anion homeostasis	BP	0.243503	0.47713	0.00150265	0.0617201	0.0729761	0.620021	Fgfr4	Lipg/Abcd1/Adora1/Gpam	Lipg/Tlcd1
GO:0033081	regulation of T cell differentiation in thymus	BP	NA	NA	0.00159779	0.0621738	0.191926	0.623945	NA	Vnn1/Il1a/Tox	Vnn1
GO:0051930	regulation of sensory perception of pain	BP	NA	NA	0.00159779	0.0621738	NA	NA	NA	Il1a/Rtn4/Adora1	NA
GO:0051931	regulation of sensory perception	BP	NA	NA	0.00159779	0.0621738	NA	NA	NA	Il1a/Rtn4/Adora1	NA
GO:0060291	long-term synaptic potentiation	BP	NA	NA	0.00197153	0.0721906	0.0827115	0.623945	NA	Camk2b/Cyp46a1/Mme/Adora1	Camk2b/Prkcz
GO:0051048	negative regulation of secretion	BP	NA	NA	0.00198541	0.0721906	0.69366	0.831172	NA	Srebf1/Gck/Ucp2/Mtnr1a/Adora1/Cd74	Gck
GO:0010574	regulation of vascular endothelial growth factor production	BP	NA	NA	0.00215347	0.0760591	0.20987	0.623945	NA	Aqp4/Il1a/Sulf2	Aqp4
GO:0001659	temperature homeostasis	BP	0.527225	0.642762	0.00218502	0.0760591	0.116854	0.623945	Appl2	Il1a/Esrrg/Tle3/Ucp2/Adora1/Pctp	Cd36/Esrrg/Tle3
GO:0006869	lipid transport	BP	0.472116	0.601918	0.00219467	0.0760591	0.00387013	0.180752	Abcc3/Fabp2	Fabp2/Lipg/Il1a/Abcd1/Apoc2/Osbpl3/Pctp/Aqp8/Plscr2	Fabp2/Aqp8/Apoa4/Cd36/Apoc2/Plscr2/Lipg/Slc10a1
GO:0062013	positive regulation of small molecule metabolic process	BP	0.174743	0.470638	0.00239944	0.0789865	0.033258	0.434286	Myc/Zbtb20	Srebf1/Gck/Abcd1/Apoc2/Sorbs1/Cd74	Apoa4/Apoc2/Gck/Sorbs1
GO:0010573	vascular endothelial growth factor production	BP	NA	NA	0.0024709	0.0789865	0.218694	0.623945	NA	Aqp4/Il1a/Sulf2	Aqp4
GO:0042908	xenobiotic transport	BP	0.142158	0.470638	0.0024709	0.0789865	0.0245744	0.362676	Abcc3	Slc36a1/Lrrc8d/Slc22a1	Lrrc8d/Slc22a1
GO:0061082	myeloid leukocyte cytokine production	BP	NA	NA	0.0024709	0.0789865	0.218694	0.623945	NA	Rtn4/Spon2/Cd74	Cd36
GO:0070873	regulation of glycogen metabolic process	BP	NA	NA	0.0024709	0.0789865	9.12791e-05	0.0421581	NA	Gck/Sorbs1/Khk	Ppp1r3c/Khk/Gck/Sorbs1
GO:0006939	smooth muscle contraction	BP	NA	NA	0.00253302	0.0789865	NA	NA	NA	Sulf2/Mylk/Adora1/Smpd3	NA
GO:0090207	regulation of triglyceride metabolic process	BP	NA	NA	0.00253302	0.0789865	0.0144281	0.304191	NA	Srebf1/Apoc2/Thrsp/Gpam	Apoa4/Cd36/Apoc2
GO:0003014	renal system process	BP	NA	NA	0.00274225	0.0832729	0.410175	0.687225	NA	Aqp4/Sulf2/Adora1/Sucnr1	Aqp4
GO:0010866	regulation of triglyceride biosynthetic process	BP	NA	NA	0.00281581	0.0832729	NA	NA	NA	Srebf1/Thrsp/Gpam	NA
GO:0032885	regulation of polysaccharide biosynthetic process	BP	NA	NA	0.00281581	0.0832729	0.00202491	0.170767	NA	Gck/Sorbs1/Smpd3	Ppp1r3c/Gck/Sorbs1
GO:0098656	anion transmembrane transport	BP	0.184705	0.470638	0.00287542	0.0839168	0.131622	0.623945	Abcc3/Myc	Abcd1/Slc36a1/Slc16a7/Slc25a10/Lrrc8d/Slc23a1	Slc23a1/Lrrc8d/Slc25a1
GO:0072348	sulfur compound transport	BP	NA	NA	0.00318895	0.0897213	0.236049	0.623945	NA	Slc36a1/Slc25a10/Lrrc8d	Lrrc8d
GO:1902624	positive regulation of neutrophil migration	BP	0.154048	0.470638	0.00318895	0.0897213	NA	NA	Rac1	Il1a/Rtn4/Cd74	NA
GO:0019233	sensory perception of pain	BP	NA	NA	0.00319566	0.0897213	NA	NA	NA	Il1a/Rtn4/Mme/Adora1	NA
GO:0006636	unsaturated fatty acid biosynthetic process	BP	0.159932	0.470638	0.00359104	0.0983323	0.244583	0.625949	Hpgds	Abcd1/Cd74/Scd2	Fads1
GO:0050707	regulation of cytokine secretion	BP	NA	NA	0.00359104	0.0983323	0.244583	0.625949	NA	Il1a/Tlr5/Gpam	Cd36
GO:0050994	regulation of lipid catabolic process	BP	0.29953	0.505508	0.00369771	0.100019	0.0190196	0.326754	Hpgd	Hpgd/Abcd1/Apoc2/Adora1	Apoa4/Apoc2/Tysnd1
GO:0022409	positive regulation of cell-cell adhesion	BP	NA	NA	0.00387421	0.102503	0.149629	0.623945	NA	Vnn1/Il1a/Lgals1/Cited2/Gpam/Cd74	Vnn1/Lgals8/Prkcz
GO:0098609	cell-cell adhesion	BP	0.91341	0.930872	0.00388199	0.102503	0.0900844	0.623945	Ptprd	Fgfrl1/Aqp4/Vnn1/Il1a/Tenm3/Tjp3/Lgals1/Cited2/Gpam/Cd74/Lims2	Aqp4/Vnn1/Tjp3/Apoa4/Lgals8/Perp/Prkcz
GO:0050996	positive regulation of lipid catabolic process	BP	NA	NA	0.00402274	0.103749	0.0335953	0.434286	NA	Abcd1/Apoc2/Adora1	Apoa4/Apoc2
GO:1900271	regulation of long-term synaptic potentiation	BP	NA	NA	0.00402274	0.103749	NA	NA	NA	Cyp46a1/Mme/Adora1	NA
GO:0046676	negative regulation of insulin secretion	BP	NA	NA	0.00448471	0.111765	NA	NA	NA	Srebf1/Ucp2/Mtnr1a	NA
GO:1903530	regulation of secretion by cell	BP	0.708926	0.765898	0.00461129	0.113643	0.908859	0.946261	Fgfr4/Rac1	Srebf1/Gck/Il1a/Ucp2/Rtn4/Mtnr1a/Tlr5/Adora1/Gpam/Smpd3/P2ry4	Cd36/Gck
GO:0060840	artery development	BP	0.318874	0.518925	0.0048572	0.118388	NA	NA	Hpgd	Hpgd/Rtn4/Mylk/Cited2	NA
GO:0050870	positive regulation of T cell activation	BP	NA	NA	0.00531273	0.127284	0.0789065	0.623945	NA	Vnn1/Il1a/Lgals1/Gpam/Cd74	Vnn1/Lgals8/Prkcz
GO:0090208	positive regulation of triglyceride metabolic process	BP	NA	NA	0.00550176	0.127284	0.00398043	0.180752	NA	Srebf1/Apoc2/Gpam	Apoa4/Cd36/Apoc2
GO:1902622	regulation of neutrophil migration	BP	0.183067	0.470638	0.00550176	0.127284	NA	NA	Rac1	Il1a/Rtn4/Cd74	NA
GO:0002526	acute inflammatory response	BP	0.328347	0.525178	0.0055192	0.127284	0.473021	0.720309	Serpinb9	Vnn1/Il1a/Casp6/Adora1	Vnn1
GO:0002792	negative regulation of peptide secretion	BP	NA	NA	0.0055192	0.127284	NA	NA	NA	Srebf1/Ucp2/Mtnr1a/Cd74	NA
GO:0009266	response to temperature stimulus	BP	0.470898	0.601659	0.00556654	0.127284	NA	NA	Appl2	Il1a/Ucp2/Tcim/Adora1/Pklr	NA
GO:0032868	response to insulin	BP	0.118342	0.470638	0.00592537	0.132046	0.0438152	0.476053	Ndel1/Lpin2/Appl2	Srebf1/Gck/Sorbs1/Csrp3/Khk/Pklr/Gpam	Khk/Gck/Sorbs1/Prkcz/Stat1
GO:0050867	positive regulation of cell activation	BP	NA	NA	0.00592537	0.132046	0.127283	0.623945	NA	Rps6ka1/Vnn1/Il1a/Lgals1/Gpam/Cd74/Tox	Vnn1/Lgals8/Prkcz/Rps6ka1
GO:0002720	positive regulation of cytokine production involved in immune response	BP	NA	NA	0.00605795	0.132046	0.0436972	0.476053	NA	Rtn4/Spon2/Cd74	Cd36/Prkcz
GO:0031018	endocrine pancreas development	BP	NA	NA	0.00605795	0.132046	0.0436972	0.476053	NA	Gck/Cdk6/Pklr	Gck/Cdk6
GO:1990266	neutrophil migration	BP	0.337691	0.533225	0.00623897	0.132046	NA	NA	Rac1	Il1a/Rtn4/Cxcl9/Cd74	NA
GO:0010876	lipid localization	BP	0.561037	0.656298	0.00651292	0.132046	0.0102012	0.255832	Abcc3/Fabp2	Fabp2/Lipg/Il1a/Abcd1/Apoc2/Osbpl3/Pctp/Aqp8/Plscr2	Fabp2/Aqp8/Apoa4/Cd36/Apoc2/Plscr2/Lipg/Slc10a1
GO:0045059	positive thymic T cell selection	BP	NA	NA	0.0065394	0.132046	NA	NA	NA	Cd74/Tox	NA
GO:0045725	positive regulation of glycogen biosynthetic process	BP	NA	NA	0.0065394	0.132046	0.00522124	0.197478	NA	Gck/Sorbs1	Gck/Sorbs1
GO:1901569	fatty acid derivative catabolic process	BP	0.0672831	0.470638	0.0065394	0.132046	NA	NA	Hpgd	Hpgd/Abcd1	NA
GO:2001279	regulation of unsaturated fatty acid biosynthetic process	BP	NA	NA	0.0065394	0.132046	NA	NA	NA	Abcd1/Cd74	NA
GO:0008202	steroid metabolic process	BP	0.458247	0.595336	0.00661988	0.132046	0.0374554	0.454339	Fgfr4/Cat	Srebf1/Il1a/Cyp46a1/Cyp2b10/Ebpl/Rdh16/Pctp/Hsd3b2	Apoa4/Ebpl/Cyp17a1/Hsd3b7/Erg28/Cyp2b10
GO:0035270	endocrine system development	BP	NA	NA	0.00662117	0.132046	0.143935	0.623945	NA	Gck/Cited2/Cdk6/Pklr	Gck/Cdk6
GO:0050663	cytokine secretion	BP	0.194398	0.470638	0.00664657	0.132046	0.29384	0.643045	Tmem106a	Il1a/Tlr5/Gpam	Cd36
GO:1903531	negative regulation of secretion by cell	BP	NA	NA	0.00666779	0.132046	0.656929	0.816139	NA	Srebf1/Gck/Ucp2/Mtnr1a/Adora1	Gck
GO:0044283	small molecule biosynthetic process	BP	0.570875	0.662095	0.00678534	0.132239	0.0198374	0.326754	Hpgds/Fam3a/Fgfr4	Lipg/Car5a/Srebf1/Gck/Abcd1/Apoc2/Pcx/Rdh16/Pklr/Cd74/Smpd3/Scd2	Apoa4/Apoc2/Pcx/Gck/Lipg/Car5a/Shmt1/Fads1/Smpdl3a/Oxsm
GO:0001889	liver development	BP	0.14309	0.470638	0.00696534	0.132239	0.66079	0.817791	Prkcsh/Ccdc40	Rps6ka1/Rtn4/Sulf2/Cited2/Lims2	Rps6ka1
GO:1901568	fatty acid derivative metabolic process	BP	0.14309	0.470638	0.00696534	0.132239	0.091591	0.623945	Hpgds/Hpgd	Hpgd/Abcd1/Cyp2b10/Cyp2u1/Cd74	Cyp2b9/Cyp2b10/Fads1
GO:0016042	lipid catabolic process	BP	0.462893	0.596526	0.00697566	0.132239	0.00347603	0.176979	Hpgd/Lpin2	Lipg/Hpgd/Abcd1/Apoc2/Cyp46a1/Ces2e/Adora1/Smpd3	Apoa4/Ces2e/Apoc2/Hsd3b7/Lipg/Tysnd1/Plbd1/Smpdl3a
GO:0090278	negative regulation of peptide hormone secretion	BP	NA	NA	0.00726809	0.135285	NA	NA	NA	Srebf1/Ucp2/Mtnr1a	NA
GO:0061008	hepaticobiliary system development	BP	0.145479	0.470638	0.00727206	0.135285	0.664608	0.817944	Prkcsh/Ccdc40	Rps6ka1/Rtn4/Sulf2/Cited2/Lims2	Rps6ka1
GO:0009914	hormone transport	BP	0.356076	0.546667	0.0073193	0.135285	0.869484	0.927066	Fgfr4/Rac1	Srebf1/Gck/Ucp2/Mtnr1a/Serpina7/Adora1/Smpd3	Gck
GO:0045785	positive regulation of cell adhesion	BP	0.798009	0.826891	0.00753629	0.13737	0.0410371	0.476053	Rac1	Vnn1/Il1a/Lgals1/Cited2/Cdk6/Gpam/Cd74/Lims2	Vnn1/Cd36/Lgals8/Prkcz/Cdk6/Rsu1
GO:0010035	response to inorganic substance	BP	0.857719	0.881085	0.00765998	0.13737	0.36994	0.673036	Cat	Camk2b/Il1a/Ucp2/Mylk/Khk/Casp6/Pklr/Smpd3/Sucnr1	Apoa4/Khk/Cd36/Camk2b
GO:0045621	positive regulation of lymphocyte differentiation	BP	NA	NA	0.00786011	0.13737	0.155548	0.623945	NA	Vnn1/Il1a/Cd74/Tox	Vnn1/Prkcz
GO:0008543	fibroblast growth factor receptor signaling pathway	BP	0.205575	0.472944	0.00792293	0.13737	0.309541	0.648754	Fgfr4	Fgfrl1/Sulf2/Gpc1	Gpc1
GO:0007530	sex determination	BP	NA	NA	0.00792756	0.13737	NA	NA	NA	Tmem184a/Cited2	NA
GO:0042044	fluid transport	BP	NA	NA	0.00792756	0.13737	0.00633531	0.202554	NA	Aqp4/Aqp8	Aqp4/Aqp8
GO:0051014	actin filament severing	BP	NA	NA	0.00792756	0.13737	0.116021	0.623945	NA	Csrp3/Svil	Svil
GO:0055091	phospholipid homeostasis	BP	NA	NA	0.00792756	0.13737	0.00633531	0.202554	NA	Lipg/Gpam	Lipg/Tlcd1
GO:1903039	positive regulation of leukocyte cell-cell adhesion	BP	NA	NA	0.0082487	0.141827	0.10049	0.623945	NA	Vnn1/Il1a/Lgals1/Gpam/Cd74	Vnn1/Lgals8/Prkcz
GO:0051251	positive regulation of lymphocyte activation	BP	NA	NA	0.00899124	0.153404	0.213516	0.623945	NA	Vnn1/Il1a/Lgals1/Gpam/Cd74/Tox	Vnn1/Lgals8/Prkcz
GO:0051606	detection of stimulus	BP	0.369397	0.551775	0.0092426	0.153886	0.167333	0.623945	Myc	Gck/Sema5b/Csrp3/Adora1	Sema5b/Gck
GO:0009581	detection of external stimulus	BP	0.216598	0.475162	0.00933413	0.153886	0.324896	0.656089	Myc	Sema5b/Csrp3/Adora1	Sema5b
GO:0009582	detection of abiotic stimulus	BP	0.216598	0.475162	0.00933413	0.153886	0.324896	0.656089	Myc	Sema5b/Csrp3/Adora1	Sema5b
GO:0008038	neuron recognition	BP	NA	NA	0.00943573	0.153886	NA	NA	NA	Rtn4/Casp6	NA
GO:0010623	programmed cell death involved in cell development	BP	NA	NA	0.00943573	0.153886	NA	NA	NA	Il1a/Casp6	NA
GO:0070875	positive regulation of glycogen metabolic process	BP	NA	NA	0.00943573	0.153886	0.00754737	0.219121	NA	Gck/Sorbs1	Gck/Sorbs1
GO:0098657	import into cell	BP	NA	NA	0.0096878	0.155707	0.109722	0.623945	NA	Syne1/Slc36a1/Smpd3/Slc22a1/Tmem28	Cd36/Syne1/Slc22a1
GO:0005976	polysaccharide metabolic process	BP	NA	NA	0.0102471	0.163511	0.00686837	0.209722	NA	Gck/Sorbs1/Khk/Smpd3	Ppp1r3c/Khk/Gck/Sorbs1
GO:0002063	chondrocyte development	BP	NA	NA	0.0110607	0.168745	NA	NA	NA	Sulf2/Smpd3	NA
GO:0042953	lipoprotein transport	BP	NA	NA	0.0110607	0.168745	0.000354594	0.0627986	NA	Unc119/Apoc2	Cd36/Apoc2/Unc119
GO:0048261	negative regulation of receptor-mediated endocytosis	BP	NA	NA	0.0110607	0.168745	0.00885515	0.240747	NA	Unc119/Apoc2	Apoc2/Unc119
GO:0051953	negative regulation of amine transport	BP	NA	NA	0.0110607	0.168745	0.135635	0.623945	NA	Gck/Adora1	Gck
GO:1901186	positive regulation of ERBB signaling pathway	BP	NA	NA	0.0110607	0.168745	NA	NA	NA	Rtn4/Adora1	NA
GO:0006954	inflammatory response	BP	0.430833	0.579769	0.0110935	0.168745	0.901864	0.942993	Tbc1d23/Serpinb9/Appl2	Vnn1/Il1a/Abcd1/Rtn4/Csrp3/Casp6/Tlr5/Adora1/Cxcl9/Sucnr1	Vnn1/Prkcz
GO:0050708	regulation of protein secretion	BP	0.746321	0.792998	0.0111076	0.168745	0.643369	0.808521	Rac1	Srebf1/Gck/Il1a/Ucp2/Mtnr1a/Tlr5/Gpam	Cd36/Gck
GO:0006805	xenobiotic metabolic process	BP	0.386838	0.559973	0.0113198	0.170798	0.0430062	0.476053	N6amt1	Cyp46a1/Cyp2b10/Cryz/Cyp2u1	Cyp2b9/Cryz/Cyp2b10
GO:0032869	cellular response to insulin stimulus	BP	0.089814	0.470638	0.01229	0.183157	0.0912292	0.623945	Ndel1/Lpin2/Appl2	Srebf1/Gck/Sorbs1/Csrp3/Pklr/Gpam	Gck/Sorbs1/Prkcz/Stat1
GO:0031644	regulation of nervous system process	BP	NA	NA	0.0124624	0.183157	0.191331	0.623945	NA	Il1a/Rtn4/Syne1/Adora1	Syne1/Prkcz
GO:0071466	cellular response to xenobiotic stimulus	BP	0.39538	0.567528	0.0124624	0.183157	0.0461234	0.486014	N6amt1	Cyp46a1/Cyp2b10/Cryz/Cyp2u1	Cyp2b9/Cryz/Cyp2b10
GO:0051952	regulation of amine transport	BP	NA	NA	0.0125718	0.183157	0.354598	0.668617	NA	Gck/Rtn4/Adora1	Gck
GO:0003071	renal system process involved in regulation of systemic arterial blood pressure	BP	NA	NA	0.0127995	0.183157	NA	NA	NA	Adora1/Sucnr1	NA
GO:0003094	glomerular filtration	BP	NA	NA	0.0127995	0.183157	NA	NA	NA	Sulf2/Adora1	NA
GO:0044872	lipoprotein localization	BP	NA	NA	0.0127995	0.183157	0.000447653	0.0660661	NA	Unc119/Apoc2	Cd36/Apoc2/Unc119
GO:0045061	thymic T cell selection	BP	NA	NA	0.0127995	0.183157	NA	NA	NA	Cd74/Tox	NA
GO:0002685	regulation of leukocyte migration	BP	0.546789	0.650758	0.0135389	0.192495	NA	NA	Rac1	Il1a/Rtn4/Adora1/Cd74/Smpd3	NA
GO:0097530	granulocyte migration	BP	0.403804	0.567528	0.0136763	0.193211	NA	NA	Rac1	Il1a/Rtn4/Cxcl9/Cd74	NA
GO:0050863	regulation of T cell activation	BP	NA	NA	0.0138216	0.194028	0.2549	0.635376	NA	Vnn1/Il1a/Lgals1/Gpam/Cd74/Tox	Vnn1/Lgals8/Prkcz
GO:0050806	positive regulation of synaptic transmission	BP	NA	NA	0.0143105	0.198414	0.203499	0.623945	NA	Camk2b/Cyp46a1/Mme/Adora1	Camk2b/Prkcz
GO:0000271	polysaccharide biosynthetic process	BP	NA	NA	0.0144024	0.198414	0.0105453	0.255832	NA	Gck/Sorbs1/Smpd3	Ppp1r3c/Gck/Sorbs1
GO:0015837	amine transport	BP	NA	NA	0.0144024	0.198414	0.368961	0.672945	NA	Gck/Rtn4/Adora1	Gck
GO:0046339	diacylglycerol metabolic process	BP	0.0992324	0.470638	0.0146489	0.199333	NA	NA	Dgkz	Mogat1/Gpam	NA
GO:0097205	renal filtration	BP	NA	NA	0.0146489	0.199333	NA	NA	NA	Sulf2/Adora1	NA
GO:0009306	protein secretion	BP	0.261909	0.485987	0.014857	0.200896	0.783548	0.882177	Tmem106a/Tango2/Rac1	Srebf1/Gck/Il1a/Ucp2/Mtnr1a/Tlr5/Gpam/Sucnr1	Cd36/Gck
GO:0006936	muscle contraction	BP	NA	NA	0.0150232	0.200896	NA	NA	NA	Sulf2/Csrp3/Mylk/Adora1/Smpd3	NA
GO:0022407	regulation of cell-cell adhesion	BP	NA	NA	0.0150355	0.200896	0.407007	0.687139	NA	Vnn1/Il1a/Tenm3/Lgals1/Cited2/Gpam/Cd74	Vnn1/Lgals8/Prkcz
GO:0035592	establishment of protein localization to extracellular region	BP	0.263791	0.485987	0.0151782	0.201588	0.785384	0.883121	Tmem106a/Tango2/Rac1	Srebf1/Gck/Il1a/Ucp2/Mtnr1a/Tlr5/Gpam/Sucnr1	Cd36/Gck
GO:0071692	protein localization to extracellular region	BP	0.265673	0.487301	0.0155044	0.203981	0.787207	0.883487	Tmem106a/Tango2/Rac1	Srebf1/Gck/Il1a/Ucp2/Mtnr1a/Tlr5/Gpam/Sucnr1	Cd36/Gck
GO:0009410	response to xenobiotic stimulus	BP	0.416224	0.576081	0.0156342	0.203981	0.0543906	0.541156	N6amt1	Cyp46a1/Cyp2b10/Cryz/Cyp2u1	Cyp2b9/Cryz/Cyp2b10
GO:0048592	eye morphogenesis	BP	NA	NA	0.0156342	0.203981	NA	NA	NA	Tenm3/Cited2/Casp6/Olfm3	NA
GO:0002696	positive regulation of leukocyte activation	BP	NA	NA	0.015918	0.206469	0.269965	0.638386	NA	Vnn1/Il1a/Lgals1/Gpam/Cd74/Tox	Vnn1/Lgals8/Prkcz
GO:0061061	muscle structure development	BP	0.469359	0.601659	0.0162294	0.207008	0.780476	0.882177	Myc/Pbrm1/S1pr1	Fgfrl1/Syne1/Gpc1/Csrp3/Svil/Mylk/Lgals1/Cited2/Actg1/Cxcl9	Gpc1/Svil/Syne1
GO:0044344	cellular response to fibroblast growth factor stimulus	BP	0.259207	0.485987	0.0163764	0.207008	0.383006	0.673036	Fgfr4	Fgfrl1/Sulf2/Gpc1	Gpc1
GO:0051785	positive regulation of nuclear division	BP	NA	NA	0.0163764	0.207008	0.383006	0.673036	NA	Camk2b/Il1a/Smpd3	Camk2b
GO:0015740	C4-dicarboxylate transport	BP	NA	NA	0.0166061	0.207008	0.16425	0.623945	NA	Slc25a10/Lrrc8d	Lrrc8d
GO:0045663	positive regulation of myoblast differentiation	BP	NA	NA	0.0166061	0.207008	NA	NA	NA	Csrp3/Cxcl9	NA
GO:0070633	transepithelial transport	BP	NA	NA	0.0166061	0.207008	0.16425	0.623945	NA	Slc23a1/P2ry4	Slc23a1
GO:0090596	sensory organ morphogenesis	BP	0.199798	0.470638	0.0166129	0.207008	NA	NA	Myc/Rac1	Tenm3/Cited2/Casp6/Olfm3/Bloc1s5	NA
GO:0050877	nervous system process	BP	0.927736	0.940512	0.017381	0.213437	0.05406	0.541156	Myc	Unc119/Aqp4/Camk2b/Il1a/Rtn4/Syne1/Sema5b/Fam107b/Mme/Adora1	Aqp4/Sema5b/Cd36/Camk2b/Unc119/Syne1/Prkcz/Taco1
GO:0002718	regulation of cytokine production involved in immune response	BP	NA	NA	0.0174175	0.213437	0.0860411	0.623945	NA	Rtn4/Spon2/Cd74	Cd36/Prkcz
GO:0006575	cellular modified amino acid metabolic process	BP	0.204864	0.472944	0.0177328	0.215	5.79018e-05	0.0421581	Hpgds/Pcyox1	Vnn1/Vnn3/Dio1/Bbox1/Gstt1	Vnn1/Dio1/Serinc2/Vnn3/Gstk1/Gstt1/Shmt1/Bbox1
GO:1901653	cellular response to peptide	BP	0.185365	0.470638	0.0177389	0.215	0.0905159	0.623945	Ndel1/Lpin2/Appl2	Srebf1/Gck/Sorbs1/Csrp3/Pklr/Gpam/Smpd3	Cd36/Gck/Sorbs1/Prkcz/Stat1
GO:0032940	secretion by cell	BP	0.43784	0.584039	0.0182705	0.216783	0.797509	0.886396	Tmem106a/Tango2/Fgfr4/Rac1	Srebf1/Gck/Il1a/Ucp2/Rtn4/Mtnr1a/Tlr5/Adora1/Gpam/Smpd3/Sucnr1/P2ry4	Cd36/Gck/Pcsk6/Stx2
GO:0048871	multicellular organismal homeostasis	BP	0.280797	0.49387	0.0183005	0.216783	0.175251	0.623945	S1pr1/Appl2/Rac1	Aqp4/Il1a/Esrrg/Tle3/Ucp2/Tjp3/Adora1/Pctp	Aqp4/Tjp3/Cd36/Esrrg/Tle3
GO:0071774	response to fibroblast growth factor	BP	0.269497	0.487301	0.0184949	0.216783	0.396742	0.67756	Fgfr4	Fgfrl1/Sulf2/Gpc1	Gpc1
GO:0006690	icosanoid metabolic process	BP	0.108438	0.470638	0.0185072	0.216783	0.0614805	0.570062	Hpgds/Hpgd	Hpgd/Cyp2b10/Cyp2u1/Cd74	Cyp2b9/Cyp2b10/Fads1
GO:0032675	regulation of interleukin-6 production	BP	0.108438	0.470638	0.0185072	0.216783	0.228074	0.623945	Zbtb20/Tbc1d23	Aqp4/Il1a/Spon2/Cd74	Aqp4/Cd36
GO:0010575	positive regulation of vascular endothelial growth factor production	BP	NA	NA	0.018668	0.216783	NA	NA	NA	Il1a/Sulf2	NA
GO:0035510	DNA dealkylation	BP	NA	NA	0.018668	0.216783	NA	NA	NA	Mgmt/Tox	NA
GO:0050433	regulation of catecholamine secretion	BP	NA	NA	0.018668	0.216783	0.173578	0.623945	NA	Gck/Rtn4	Gck
GO:0016051	carbohydrate biosynthetic process	BP	0.577637	0.667934	0.0189016	0.218353	0.0119619	0.275124	Fam3a	Car5a/Gck/Sorbs1/Pcx/Smpd3	Ppp1r3c/Pcx/Gck/Sorbs1/Car5a
GO:0006835	dicarboxylic acid transport	BP	NA	NA	0.0196085	0.223554	0.403496	0.682513	NA	Slc25a10/Adora1/Lrrc8d	Lrrc8d
GO:0031016	pancreas development	BP	0.274589	0.492407	0.0196085	0.223554	0.0928189	0.623945	Ccdc40	Gck/Cdk6/Pklr	Gck/Cdk6
GO:1901652	response to peptide	BP	0.118488	0.470638	0.0202226	0.223554	0.0818461	0.623945	Ndel1/Erbin/Lpin2/Appl2	Srebf1/Gck/Sorbs1/Csrp3/Khk/Pklr/Gpam/Smpd3	Khk/Cd36/Gck/Sorbs1/Prkcz/Stat1
GO:0045445	myoblast differentiation	BP	NA	NA	0.0207584	0.223554	NA	NA	NA	Csrp3/Lgals1/Cxcl9	NA
GO:1903036	positive regulation of response to wounding	BP	0.279646	0.492407	0.0207584	0.223554	0.410175	0.687225	Ndel1	Rtn4/Mylk/Actg1	Cd36
GO:0005979	regulation of glycogen biosynthetic process	BP	NA	NA	0.0208317	0.223554	0.000971504	0.114702	NA	Gck/Sorbs1	Ppp1r3c/Gck/Sorbs1
GO:0010867	positive regulation of triglyceride biosynthetic process	BP	NA	NA	0.0208317	0.223554	NA	NA	NA	Srebf1/Gpam	NA
GO:0010962	regulation of glucan biosynthetic process	BP	NA	NA	0.0208317	0.223554	0.000971504	0.114702	NA	Gck/Sorbs1	Ppp1r3c/Gck/Sorbs1
GO:0010984	regulation of lipoprotein particle clearance	BP	NA	NA	0.0208317	0.223554	0.0167526	0.322117	NA	Lipg/Apoc2	Apoc2/Lipg
GO:0030201	heparan sulfate proteoglycan metabolic process	BP	NA	NA	0.0208317	0.223554	0.182803	0.623945	NA	Sulf2/Gpc1	Gpc1
GO:0030224	monocyte differentiation	BP	0.117882	0.470638	0.0208317	0.223554	0.182803	0.623945	Myc	Cdk6/Cd74	Cdk6
GO:0050432	catecholamine secretion	BP	NA	NA	0.0208317	0.223554	0.182803	0.623945	NA	Gck/Rtn4	Gck
GO:1903131	mononuclear cell differentiation	BP	0.117882	0.470638	0.0208317	0.223554	0.182803	0.623945	Myc	Cdk6/Cd74	Cdk6
GO:0006090	pyruvate metabolic process	BP	0.115172	0.470638	0.0208637	0.223554	0.067067	0.596863	Myc/Zbtb20	Gck/Pcx/Khk/Pklr	Khk/Pcx/Gck
GO:0045580	regulation of T cell differentiation	BP	NA	NA	0.0208637	0.223554	0.240445	0.625949	NA	Vnn1/Il1a/Cd74/Tox	Vnn1/Prkcz
GO:0009725	response to hormone	BP	0.364811	0.549395	0.0216543	0.230135	0.366395	0.672945	Alpl/Ndel1/Lpin2/Appl2	Paqr7/Srebf1/Gck/Sorbs1/Csrp3/Cited2/Khk/Pklr/Gpam/Hsd3b2/P2ry4	Khk/Gck/Sorbs1/Prkcz/Paqr7/Stat1
GO:0022612	gland morphogenesis	BP	NA	NA	0.0216883	0.230135	0.244577	0.625949	NA	Rps6ka1/Rtn4/Sulf2/Lims2	Btrc/Rps6ka1
GO:0046879	hormone secretion	BP	0.340894	0.535646	0.021828	0.230135	0.860229	0.921637	Fgfr4/Rac1	Srebf1/Gck/Ucp2/Mtnr1a/Adora1/Smpd3	Gck
GO:0030155	regulation of cell adhesion	BP	0.752156	0.797007	0.0218929	0.230135	0.256583	0.635376	S1pr1/Rac1	Vnn1/Il1a/Tenm3/Lgals1/Cited2/Actg1/Cdk6/Gpam/Cd74/Lims2	Vnn1/Cd36/Lgals8/Prkcz/Cdk6/Rsu1
GO:0050900	leukocyte migration	BP	0.345967	0.540098	0.0229398	0.2368	0.863384	0.922729	S1pr1/Rac1	Il1a/Rtn4/Adora1/Cxcl9/Cd74/Smpd3	Hsd3b7
GO:0010831	positive regulation of myotube differentiation	BP	NA	NA	0.0230945	0.2368	NA	NA	NA	Csrp3/Cxcl9	NA
GO:0010893	positive regulation of steroid biosynthetic process	BP	NA	NA	0.0230945	0.2368	0.191926	0.623945	NA	Srebf1/Il1a	Cyp17a1
GO:0034123	positive regulation of toll-like receptor signaling pathway	BP	NA	NA	0.0230945	0.2368	NA	NA	NA	Rtn4/Tlr5	NA
GO:0015914	phospholipid transport	BP	NA	NA	0.0231676	0.2368	0.0170971	0.322117	NA	Apoc2/Pctp/Plscr2	Apoa4/Apoc2/Plscr2
GO:1903902	positive regulation of viral life cycle	BP	NA	NA	0.0231676	0.2368	0.423311	0.694152	NA	Pcx/Lgals1/Cd74	Pcx
GO:0051051	negative regulation of transport	BP	0.305544	0.506293	0.0235915	0.238932	0.377576	0.673036	Myc/Snx27/Appl2	Unc119/Srebf1/Gck/Apoc2/Ucp2/Mtnr1a/Adora1/Cd74	Cd36/Apoc2/Unc119/Gck
GO:0015908	fatty acid transport	BP	0.294611	0.502517	0.0244267	0.245152	0.106815	0.623945	Fabp2	Fabp2/Il1a/Abcd1	Fabp2/Cd36
GO:0007157	heterophilic cell-cell adhesion via plasma membrane cell adhesion molecules	BP	0.130103	0.470638	0.0254536	0.250916	NA	NA	Ptprd	Tenm3/Lgals1	NA
GO:0030517	negative regulation of axon extension	BP	NA	NA	0.0254536	0.250916	0.200948	0.623945	NA	Rtn4/Sema5b	Sema5b
GO:0032941	secretion by tissue	BP	NA	NA	0.0254536	0.250916	0.200948	0.623945	NA	Aqp4/Adora1	Aqp4
GO:0045214	sarcomere organization	BP	NA	NA	0.0254536	0.250916	NA	NA	NA	Csrp3/Actg1	NA
GO:0045582	positive regulation of T cell differentiation	BP	NA	NA	0.0257223	0.252443	0.110398	0.623945	NA	Vnn1/Il1a/Cd74	Vnn1/Prkcz
GO:1902107	positive regulation of leukocyte differentiation	BP	NA	NA	0.0261095	0.255114	0.26527	0.638386	NA	Vnn1/Il1a/Cd74/Tox	Vnn1/Prkcz
GO:0090087	regulation of peptide transport	BP	0.76861	0.809094	0.0268	0.260712	0.651276	0.812833	Ndel1/Rac1	Srebf1/Gck/Il1a/Ucp2/Syne1/Mtnr1a/Tlr5/Adora1/Gpam/Cd74	Cd36/Gck/Syne1/Prkcz
GO:0007169	transmembrane receptor protein tyrosine kinase signaling pathway	BP	0.423386	0.579051	0.0269562	0.261087	0.530324	0.754822	Ndel1/Fgfr4/Rac1	Fgfrl1/Srebf1/Rtn4/Sorbs1/Sulf2/Gpc1/Csrp3/Adora1/Smpd3	Gpc1/Sorbs1/Prkcz/Cd59a
GO:0019433	triglyceride catabolic process	BP	NA	NA	0.0279063	0.265996	0.00154547	0.148693	NA	Lipg/Apoc2	Apoa4/Apoc2/Lipg
GO:0043368	positive T cell selection	BP	NA	NA	0.0279063	0.265996	NA	NA	NA	Cd74/Tox	NA
GO:0071470	cellular response to osmotic stress	BP	NA	NA	0.0279063	0.265996	0.20987	0.623945	NA	Mylk/Lrrc8d	Lrrc8d
GO:0060538	skeletal muscle organ development	BP	0.474604	0.601918	0.0280187	0.265996	0.273553	0.643045	Myc	Fgfrl1/Gpc1/Svil/Cited2	Gpc1/Svil
GO:0005977	glycogen metabolic process	BP	NA	NA	0.0284224	0.265996	0.0028044	0.176979	NA	Gck/Sorbs1/Khk	Ppp1r3c/Khk/Gck/Sorbs1
GO:0006073	cellular glucan metabolic process	BP	NA	NA	0.0284224	0.265996	0.0028044	0.176979	NA	Gck/Sorbs1/Khk	Ppp1r3c/Khk/Gck/Sorbs1
GO:0044042	glucan metabolic process	BP	NA	NA	0.0284224	0.265996	0.0028044	0.176979	NA	Gck/Sorbs1/Khk	Ppp1r3c/Khk/Gck/Sorbs1
GO:0050709	negative regulation of protein secretion	BP	NA	NA	0.0284224	0.265996	NA	NA	NA	Srebf1/Ucp2/Mtnr1a	NA
GO:0106106	cold-induced thermogenesis	BP	0.478285	0.603615	0.0290039	0.268173	0.0851466	0.623945	Appl2	Esrrg/Tle3/Ucp2/Pctp	Cd36/Esrrg/Tle3
GO:0120161	regulation of cold-induced thermogenesis	BP	0.478285	0.603615	0.0290039	0.268173	0.0851466	0.623945	Appl2	Esrrg/Tle3/Ucp2/Pctp	Cd36/Esrrg/Tle3
GO:0043434	response to peptide hormone	BP	0.226598	0.475162	0.0290178	0.268173	0.124794	0.623945	Ndel1/Lpin2/Appl2	Srebf1/Gck/Sorbs1/Csrp3/Khk/Pklr/Gpam	Khk/Gck/Sorbs1/Prkcz/Stat1
GO:0071375	cellular response to peptide hormone stimulus	BP	0.140083	0.470638	0.0297403	0.273709	0.15557	0.623945	Ndel1/Lpin2/Appl2	Srebf1/Gck/Sorbs1/Csrp3/Pklr/Gpam	Gck/Sorbs1/Prkcz/Stat1
GO:0048167	regulation of synaptic plasticity	BP	0.48194	0.605756	0.0300094	0.275045	0.281834	0.643045	Rac1	Camk2b/Cyp46a1/Mme/Adora1	Camk2b/Prkcz
GO:0033993	response to lipid	BP	0.778266	0.814211	0.0301876	0.27554	0.666797	0.819001	Alpl/Erbin	Paqr7/Srebf1/Il1a/Serpina7/Spon2/Cxcl9/Hsd3b2/Scd2/P2ry4/Plscr2	Cd36/Plscr2/Paqr7/Stat1
GO:0061098	positive regulation of protein tyrosine kinase activity	BP	NA	NA	0.0304498	0.275664	0.218694	0.623945	NA	Unc119/Adora1	Unc119
GO:0070229	negative regulation of lymphocyte apoptotic process	BP	0.142158	0.470638	0.0304498	0.275664	NA	NA	Serpinb9	Gpam/Cd74	NA
GO:0030072	peptide hormone secretion	BP	0.625403	0.704205	0.0309153	0.27874	0.7941	0.886396	Rac1	Srebf1/Gck/Ucp2/Mtnr1a/Smpd3	Gck
GO:0002367	cytokine production involved in immune response	BP	NA	NA	0.032744	0.290708	0.128765	0.623945	NA	Rtn4/Spon2/Cd74	Cd36/Prkcz
GO:0006112	energy reserve metabolic process	BP	NA	NA	0.032744	0.290708	0.00342908	0.176979	NA	Gck/Sorbs1/Khk	Ppp1r3c/Khk/Gck/Sorbs1
GO:0007193	adenylate cyclase-inhibiting G protein-coupled receptor signaling pathway	BP	0.148123	0.470638	0.0330816	0.290708	NA	NA	S1pr1	Mtnr1a/Adora1	NA
GO:0043467	regulation of generation of precursor metabolites and energy	BP	0.145479	0.470638	0.033149	0.290708	0.00447438	0.197478	Myc/Zbtb20	Gck/Abcd1/Sorbs1/Khk	Ppp1r3c/Khk/Gck/Sorbs1/Taco1
GO:1990845	adaptive thermogenesis	BP	0.492755	0.615845	0.033149	0.290708	0.0937834	0.623945	Appl2	Esrrg/Tle3/Ucp2/Pctp	Cd36/Esrrg/Tle3
GO:0005975	carbohydrate metabolic process	BP	0.230392	0.475162	0.0331601	0.290708	0.0998275	0.623945	Gk/Myc/Zbtb20/Fam3a	Siae/Car5a/Gck/Sorbs1/Pcx/Khk/Mogat1/Pklr/Smpd3	Siae/Ppp1r3c/Khk/Pcx/Gck/Sorbs1/Car5a
GO:0006304	DNA modification	BP	0.328347	0.525178	0.0342565	0.298402	0.132521	0.623945	Myc	Gstt1/Mgmt/Tox	Kdm1b/Gstt1
GO:0046883	regulation of hormone secretion	BP	0.263861	0.485987	0.0343069	0.298402	0.803259	0.887997	Fgfr4/Rac1	Srebf1/Gck/Ucp2/Mtnr1a/Adora1	Gck
GO:0045806	negative regulation of endocytosis	BP	NA	NA	0.0357991	0.30781	0.0289425	0.391276	NA	Unc119/Apoc2	Apoc2/Unc119
GO:0002702	positive regulation of production of molecular mediator of immune response	BP	NA	NA	0.0358047	0.30781	0.136302	0.623945	NA	Rtn4/Spon2/Cd74	Cd36/Prkcz
GO:0010927	cellular component assembly involved in morphogenesis	BP	NA	NA	0.0358047	0.30781	0.478928	0.722724	NA	Gpc1/Csrp3/Actg1	Gpc1
GO:0050796	regulation of insulin secretion	BP	0.503348	0.626047	0.0364741	0.312353	0.675809	0.822583	Rac1	Srebf1/Gck/Ucp2/Mtnr1a	Gck
GO:0042445	hormone metabolic process	BP	NA	NA	0.0376238	0.31851	0.102767	0.623945	NA	Cyp46a1/Rdh16/Dio1/Hsd3b2	Cyp17a1/Dio1/Pcsk6
GO:0051783	regulation of nuclear division	BP	NA	NA	0.0376238	0.31851	0.310738	0.648958	NA	Camk2b/Il1a/Xrcc3/Smpd3	Camk2b/Xrcc3
GO:0042110	T cell activation	BP	NA	NA	0.0378586	0.318598	0.306436	0.648754	NA	Vnn1/Il1a/Lgals1/Cdk6/Gpam/Cd74/Tox	Vnn1/Lgals8/Prkcz/Cdk6
GO:1903037	regulation of leukocyte cell-cell adhesion	BP	NA	NA	0.0379215	0.318598	0.228135	0.623945	NA	Vnn1/Il1a/Lgals1/Gpam/Cd74	Vnn1/Lgals8/Prkcz
GO:0006767	water-soluble vitamin metabolic process	BP	NA	NA	0.0385998	0.320443	0.00258761	0.176979	NA	Vnn1/Vnn3	Vnn1/Vnn3/Shmt1
GO:0060412	ventricular septum morphogenesis	BP	NA	NA	0.0385998	0.320443	NA	NA	NA	Fgfrl1/Cited2	NA
GO:0006006	glucose metabolic process	BP	0.276765	0.492407	0.0388604	0.320443	0.00630721	0.202554	Myc/Fam3a	Car5a/Gck/Sorbs1/Pcx/Khk	Ppp1r3c/Khk/Pcx/Gck/Sorbs1/Car5a
GO:0030217	T cell differentiation	BP	NA	NA	0.0388604	0.320443	0.231082	0.623945	NA	Vnn1/Il1a/Cdk6/Cd74/Tox	Vnn1/Prkcz/Cdk6
GO:0009408	response to heat	BP	NA	NA	0.039008	0.320443	NA	NA	NA	Il1a/Tcim/Pklr	NA
GO:0050671	positive regulation of lymphocyte proliferation	BP	NA	NA	0.039008	0.320443	NA	NA	NA	Il1a/Gpam/Cd74	NA
GO:0006094	gluconeogenesis	BP	0.346906	0.540098	0.0406626	0.331579	0.0303597	0.407326	Fam3a	Car5a/Gck/Pcx	Pcx/Gck/Car5a
GO:0034754	cellular hormone metabolic process	BP	NA	NA	0.0406626	0.331579	0.496259	0.732396	NA	Cyp46a1/Rdh16/Hsd3b2	Cyp17a1
GO:0007517	muscle organ development	BP	0.410614	0.574505	0.0409779	0.332927	0.662473	0.817944	Myc/S1pr1	Fgfrl1/Gpc1/Csrp3/Svil/Mylk/Cited2	Gpc1/Svil
GO:0008207	C21-steroid hormone metabolic process	BP	NA	NA	0.0414813	0.335786	0.253023	0.63381	NA	Cyp46a1/Hsd3b2	Cyp17a1
GO:0003013	circulatory system process	BP	NA	NA	0.0421388	0.339869	0.32161	0.655783	NA	Srebf1/Tjp3/Csrp3/Adora1/Smpd3/Slc22a1/Sucnr1	Tjp3/Cd36/Slc22a1/Stat1
GO:0032946	positive regulation of mononuclear cell proliferation	BP	NA	NA	0.0423523	0.340353	NA	NA	NA	Il1a/Gpam/Cd74	NA
GO:0045619	regulation of lymphocyte differentiation	BP	NA	NA	0.0436833	0.347078	0.331249	0.656368	NA	Vnn1/Il1a/Cd74/Tox	Vnn1/Prkcz
GO:0044264	cellular polysaccharide metabolic process	BP	NA	NA	0.0440769	0.347078	0.00524081	0.197478	NA	Gck/Sorbs1/Khk	Ppp1r3c/Khk/Gck/Sorbs1
GO:0030098	lymphocyte differentiation	BP	NA	NA	0.0443737	0.347078	0.197296	0.623945	NA	Vnn1/Il1a/Lgals1/Cdk6/Cd74/Tox	Vnn1/Lgals8/Prkcz/Cdk6
GO:0005978	glycogen biosynthetic process	BP	NA	NA	0.044441	0.347078	0.00323809	0.176979	NA	Gck/Sorbs1	Ppp1r3c/Gck/Sorbs1
GO:0009250	glucan biosynthetic process	BP	NA	NA	0.044441	0.347078	0.00323809	0.176979	NA	Gck/Sorbs1	Ppp1r3c/Gck/Sorbs1
GO:0010518	positive regulation of phospholipase activity	BP	NA	NA	0.044441	0.347078	0.00323809	0.176979	NA	Camk2b/Apoc2	Camk2b/Apoc2/Prkcz
GO:0045058	T cell selection	BP	NA	NA	0.044441	0.347078	NA	NA	NA	Cd74/Tox	NA
GO:0062208	positive regulation of pattern recognition receptor signaling pathway	BP	NA	NA	0.044441	0.347078	NA	NA	NA	Rtn4/Tlr5	NA
GO:0006096	glycolytic process	BP	0.0726339	0.470638	0.0458362	0.354232	0.159458	0.623945	Myc/Zbtb20	Gck/Khk/Pklr	Khk/Gck
GO:0006757	ATP generation from ADP	BP	0.0726339	0.470638	0.0458362	0.354232	0.159458	0.623945	Myc/Zbtb20	Gck/Khk/Pklr	Khk/Gck
GO:0019319	hexose biosynthetic process	BP	0.360494	0.548007	0.0458362	0.354232	0.0343212	0.436833	Fam3a	Car5a/Gck/Pcx	Pcx/Gck/Car5a
GO:0030239	myofibril assembly	BP	NA	NA	0.0474767	0.358113	NA	NA	NA	Csrp3/Actg1	NA
GO:0032722	positive regulation of chemokine production	BP	NA	NA	0.0474767	0.358113	NA	NA	NA	Il1a/Cd74	NA
GO:0045940	positive regulation of steroid metabolic process	BP	NA	NA	0.0474767	0.358113	0.0385182	0.460917	NA	Srebf1/Il1a	Apoa4/Cyp17a1
GO:0046461	neutral lipid catabolic process	BP	NA	NA	0.0474767	0.358113	0.00359753	0.176979	NA	Lipg/Apoc2	Apoa4/Apoc2/Lipg
GO:0046464	acylglycerol catabolic process	BP	NA	NA	0.0474767	0.358113	0.00359753	0.176979	NA	Lipg/Apoc2	Apoa4/Apoc2/Lipg
GO:0046596	regulation of viral entry into host cell	BP	NA	NA	0.0474767	0.358113	NA	NA	NA	Lgals1/Cd74	NA
GO:0050906	detection of stimulus involved in sensory perception	BP	0.177343	0.470638	0.0474767	0.358113	0.269623	0.638386	Myc	Sema5b/Adora1	Sema5b
GO:0007009	plasma membrane organization	BP	0.36496	0.549395	0.04763	0.358113	0.0356986	0.442113	Asap1	Abcd1/Csrp3/Plscr2	Plscr2/Tlcd1/Stx2
GO:0071417	cellular response to organonitrogen compound	BP	0.385742	0.559973	0.047888	0.358836	0.148216	0.623945	Ndel1/Lpin2/Appl2	Srebf1/Gck/Sorbs1/Csrp3/Casp6/Pklr/Gpam/Smpd3	Cd36/Gck/Sorbs1/Prkcz/Shmt1/Stat1
GO:0097529	myeloid leukocyte migration	BP	0.537109	0.644197	0.0489041	0.365217	NA	NA	Rac1	Il1a/Rtn4/Cxcl9/Cd74	NA
GO:0015748	organophosphate ester transport	BP	NA	NA	0.0494579	0.368113	0.0371041	0.453182	NA	Apoc2/Pctp/Plscr2	Apoa4/Apoc2/Plscr2
GO:0071222	cellular response to lipopolysaccharide	BP	NA	NA	0.0502611	0.370295	0.126627	0.623945	NA	Il1a/Spon2/Cxcl9/Plscr2	Cd36/Plscr2/Stat1
GO:0098856	intestinal lipid absorption	BP	0.09293	0.470638	0.161679	0.48994	0.000447653	0.0660661	Fabp2	Fabp2	Fabp2/Apoa4/Cd36
GO:0060193	positive regulation of lipase activity	BP	NA	NA	0.0852459	0.466853	0.000887443	0.114702	NA	Camk2b/Apoc2	Apoa4/Camk2b/Apoc2/Prkcz
GO:0035634	response to stilbenoid	BP	NA	NA	NA	NA	0.00114436	0.126666	NA	NA	Cyp2b9/Apoa4/Cd36
GO:0050892	intestinal absorption	BP	0.154048	0.470638	0.261019	0.514613	0.00229556	0.176979	Fabp2	Fabp2	Fabp2/Apoa4/Cd36
GO:0060191	regulation of lipase activity	BP	NA	NA	0.141977	0.488224	0.0028044	0.176979	NA	Camk2b/Apoc2	Apoa4/Camk2b/Apoc2/Prkcz
GO:0097006	regulation of plasma lipoprotein particle levels	BP	NA	NA	0.150631	0.489792	0.00321129	0.176979	NA	Lipg/Apoc2	Apoa4/Cd36/Apoc2/Lipg
GO:0009395	phospholipid catabolic process	BP	NA	NA	0.0570161	0.387349	0.00481833	0.197478	NA	Apoc2/Smpd3	Apoc2/Plbd1/Smpdl3a
GO:0051006	positive regulation of lipoprotein lipase activity	BP	NA	NA	0.118333	0.486721	0.00522124	0.197478	NA	Apoc2	Apoa4/Apoc2
GO:0061365	positive regulation of triglyceride lipase activity	BP	NA	NA	0.118333	0.486721	0.00522124	0.197478	NA	Apoc2	Apoa4/Apoc2
GO:0150104	transport across blood-brain barrier	BP	NA	NA	0.118333	0.486721	0.00522124	0.197478	NA	Slc22a1	Cd36/Slc22a1
GO:0010517	regulation of phospholipase activity	BP	NA	NA	0.0637139	0.399202	0.00575511	0.202554	NA	Camk2b/Apoc2	Camk2b/Apoc2/Prkcz
GO:0034381	plasma lipoprotein particle clearance	BP	NA	NA	0.0637139	0.399202	0.00575511	0.202554	NA	Lipg/Apoc2	Cd36/Apoc2/Lipg
GO:0010232	vascular transport	BP	NA	NA	0.129374	0.486721	0.00633531	0.202554	NA	Slc22a1	Cd36/Slc22a1
GO:0010898	positive regulation of triglyceride catabolic process	BP	NA	NA	0.129374	0.486721	0.00633531	0.202554	NA	Apoc2	Apoa4/Apoc2
GO:0030299	intestinal cholesterol absorption	BP	NA	NA	NA	NA	0.00633531	0.202554	NA	NA	Apoa4/Cd36
GO:0015918	sterol transport	BP	NA	NA	0.204367	0.500663	0.00651924	0.202554	NA	Lipg/Apoc2	Apoa4/Cd36/Apoc2/Lipg
GO:0030301	cholesterol transport	BP	NA	NA	0.204367	0.500663	0.00651924	0.202554	NA	Lipg/Apoc2	Apoa4/Cd36/Apoc2/Lipg
GO:0033692	cellular polysaccharide biosynthetic process	BP	NA	NA	0.0742253	0.443751	0.00735208	0.219121	NA	Gck/Sorbs1	Ppp1r3c/Gck/Sorbs1
GO:0043691	reverse cholesterol transport	BP	NA	NA	0.140277	0.486721	0.00754737	0.219121	NA	Lipg	Apoa4/Lipg
GO:0051289	protein homotetramerization	BP	0.227471	0.475162	0.0778449	0.455567	0.00793683	0.226712	Appl2	Aqp4/Cryz	Aqp4/Cryz/Shmt1
GO:0033194	response to hydroperoxide	BP	NA	NA	NA	NA	0.00885515	0.240747	NA	NA	Apoa4/Cd36
GO:0044241	lipid digestion	BP	NA	NA	NA	NA	0.00885515	0.240747	NA	NA	Apoa4/Cd36
GO:0006644	phospholipid metabolic process	BP	0.275114	0.492407	0.418694	0.599341	0.00897192	0.240747	Agpat1/Dgkz/Rac1	Apoc2/Pcx/Gpam/Smpd3	Apoa4/Apoc2/Serinc2/Pcx/Plbd1/Agpat2/Agpat3/Smpdl3a
GO:0044242	cellular lipid catabolic process	BP	0.315373	0.514946	0.0546568	0.387349	0.00990916	0.255832	Hpgd/Lpin2	Lipg/Hpgd/Abcd1/Apoc2/Smpd3	Apoa4/Apoc2/Lipg/Tysnd1/Plbd1/Smpdl3a
GO:0010896	regulation of triglyceride catabolic process	BP	NA	NA	0.161679	0.48994	0.0102564	0.255832	NA	Apoc2	Apoa4/Apoc2
GO:0032371	regulation of sterol transport	BP	NA	NA	0.0928504	0.483432	0.0105453	0.255832	NA	Lipg/Apoc2	Apoa4/Apoc2/Lipg
GO:0032374	regulation of cholesterol transport	BP	NA	NA	0.0928504	0.483432	0.0105453	0.255832	NA	Lipg/Apoc2	Apoa4/Apoc2/Lipg
GO:0046503	glycerolipid catabolic process	BP	NA	NA	0.0928504	0.483432	0.0105453	0.255832	NA	Lipg/Apoc2	Apoa4/Apoc2/Lipg
GO:0001676	long-chain fatty acid metabolic process	BP	NA	NA	0.0739644	0.443751	0.0110566	0.261083	NA	Abcd1/Cyp2b10/Cyp2u1	Cyp2b9/Cd36/Cyp2b10/Fads1
GO:0010811	positive regulation of cell-substrate adhesion	BP	0.420308	0.579051	0.255189	0.514613	0.0110566	0.261083	Rac1	Cdk6/Lims2	Cd36/Prkcz/Cdk6/Rsu1
GO:0001954	positive regulation of cell-matrix adhesion	BP	0.254008	0.48541	0.411307	0.594706	0.0112659	0.262525	Rac1	Cdk6	Cd36/Prkcz/Cdk6
GO:0019318	hexose metabolic process	BP	0.338353	0.533225	0.0656886	0.410415	0.0126687	0.283155	Myc/Fam3a	Car5a/Gck/Sorbs1/Pcx/Khk	Ppp1r3c/Khk/Pcx/Gck/Sorbs1/Car5a
GO:0034637	cellular carbohydrate biosynthetic process	BP	NA	NA	0.104607	0.486721	0.0127907	0.283155	NA	Gck/Sorbs1	Ppp1r3c/Gck/Sorbs1
GO:0120254	olefinic compound metabolic process	BP	NA	NA	0.0831324	0.464452	0.0131084	0.286605	NA	Cyp46a1/Cyp2b10/Cyp2u1	Cyp2b9/Cyp17a1/Cyp2b10/Fads1
GO:0019430	removal of superoxide radicals	BP	NA	NA	NA	NA	0.0133305	0.287907	NA	NA	Apoa4/Cd36
GO:0022600	digestive system process	BP	0.269497	0.487301	0.433222	0.60854	0.0135953	0.290087	Fabp2	Fabp2	Fabp2/Apoa4/Cd36
GO:0015721	bile acid and bile salt transport	BP	0.111708	0.470638	0.192796	0.498301	0.0149991	0.305327	Abcc3	Aqp8	Aqp8/Slc10a1
GO:0046628	positive regulation of insulin receptor signaling pathway	BP	NA	NA	0.192796	0.498301	0.0149991	0.305327	NA	Sorbs1	Sorbs1/Prkcz
GO:0051004	regulation of lipoprotein lipase activity	BP	NA	NA	0.192796	0.498301	0.0149991	0.305327	NA	Apoc2	Apoa4/Apoc2
GO:0071450	cellular response to oxygen radical	BP	NA	NA	NA	NA	0.0167526	0.322117	NA	NA	Apoa4/Cd36
GO:0071451	cellular response to superoxide	BP	NA	NA	NA	NA	0.0167526	0.322117	NA	NA	Apoa4/Cd36
GO:0019369	arachidonic acid metabolic process	BP	NA	NA	0.125021	0.486721	0.0170971	0.322117	NA	Cyp2b10/Cyp2u1	Cyp2b9/Cyp2b10/Fads1
GO:0006766	vitamin metabolic process	BP	0.294611	0.502517	0.129212	0.486721	0.018044	0.326754	Fgfr4	Vnn1/Vnn3	Vnn1/Vnn3/Shmt1
GO:0007586	digestion	BP	0.294611	0.502517	0.467963	0.632891	0.018044	0.326754	Fabp2	Fabp2	Fabp2/Apoa4/Cd36
GO:0034368	protein-lipid complex remodeling	BP	NA	NA	0.212901	0.500663	0.0185888	0.326754	NA	Lipg	Apoa4/Lipg
GO:0034369	plasma lipoprotein particle remodeling	BP	NA	NA	0.212901	0.500663	0.0185888	0.326754	NA	Lipg	Apoa4/Lipg
GO:0098869	cellular oxidant detoxification	BP	NA	NA	NA	NA	0.0185888	0.326754	NA	NA	Apoa4/Cd36
GO:0006342	chromatin silencing	BP	NA	NA	NA	NA	0.0190196	0.326754	NA	NA	H2ac12/H2ac23/H2ac24
GO:0005996	monosaccharide metabolic process	BP	0.38359	0.559973	0.0912132	0.483432	0.0197324	0.326754	Myc/Fam3a	Car5a/Gck/Sorbs1/Pcx/Khk	Ppp1r3c/Khk/Pcx/Gck/Sorbs1/Car5a
GO:0051262	protein tetramerization	BP	0.304416	0.505508	0.137692	0.486721	0.020024	0.326754	Appl2	Aqp4/Cryz	Aqp4/Cryz/Shmt1
GO:0015672	monovalent inorganic cation transport	BP	0.740854	0.789904	0.219531	0.502132	0.0201901	0.326754	Snx27	Gck/Slc36a1/Adora1/Slc23a1	Slc17a4/Gck/Slc23a1/Taco1/Cpox/Slc10a1
GO:2000116	regulation of cysteine-type endopeptidase activity	BP	0.628041	0.70593	0.258798	0.514613	0.0204772	0.326754	Myc	Rps6ka1/Psmb9/Mgmt	Psmb9/Perp/Rps6ka1/Dele1/Stat1
GO:0000303	response to superoxide	BP	NA	NA	0.222767	0.502132	0.0205059	0.326754	NA	Ucp2	Apoa4/Cd36
GO:0010742	macrophage derived foam cell differentiation	BP	NA	NA	NA	NA	0.0205059	0.326754	NA	NA	Cd36/Stat1
GO:1900078	positive regulation of cellular response to insulin stimulus	BP	NA	NA	0.222767	0.502132	0.0205059	0.326754	NA	Sorbs1	Sorbs1/Prkcz
GO:0006814	sodium ion transport	BP	NA	NA	0.695517	0.777941	0.0206643	0.326754	NA	Slc23a1	Slc17a4/Slc23a1/Cpox/Slc10a1
GO:0010906	regulation of glucose metabolic process	BP	0.48194	0.605756	0.113319	0.486721	0.0206643	0.326754	Fam3a	Gck/Sorbs1/Khk	Ppp1r3c/Khk/Gck/Sorbs1
GO:0016485	protein processing	BP	0.633261	0.707897	0.537082	0.675378	0.0216168	0.33879	Myc	Mme/Hgfac	Hgfac/Rfx4/Pcsk6/Perp/Tysnd1
GO:0000305	response to oxygen radical	BP	NA	NA	0.23251	0.508861	0.0225017	0.340602	NA	Ucp2	Apoa4/Cd36
GO:0034367	protein-containing complex remodeling	BP	NA	NA	0.23251	0.508861	0.0225017	0.340602	NA	Lipg	Apoa4/Lipg
GO:0090077	foam cell differentiation	BP	NA	NA	NA	NA	0.0225017	0.340602	NA	NA	Cd36/Stat1
GO:0071709	membrane assembly	BP	0.142158	0.470638	NA	NA	0.0245744	0.362676	Ptprd	NA	Tlcd1/Stx2
GO:0040029	regulation of gene expression, epigenetic	BP	NA	NA	NA	NA	0.0252701	0.369851	NA	NA	H2ac12/Kdm1b/H2ac23/H2ac24
GO:0061640	cytoskeleton-dependent cytokinesis	BP	NA	NA	0.51308	0.658953	0.0254781	0.369851	NA	Unc119	Unc119/Stx2/Septin9
GO:0019373	epoxygenase P450 pathway	BP	NA	NA	0.251634	0.512512	0.0267219	0.381577	NA	Cyp2b10	Cyp2b9/Cyp2b10
GO:0045814	negative regulation of gene expression, epigenetic	BP	NA	NA	NA	NA	0.0278615	0.384487	NA	NA	H2ac12/H2ac23/H2ac24
GO:0014070	response to organic cyclic compound	BP	0.935652	0.947294	0.532957	0.673207	0.0280061	0.384487	Alpl	Paqr7/Casp6/Cdk6/Pklr/Hsd3b2	Cyp2b9/Apoa4/Cd36/Ugt3a1/Btrc/Cdk6/Paqr7/Shmt1/Stat1
GO:0016525	negative regulation of angiogenesis	BP	NA	NA	NA	NA	0.0329723	0.434286	NA	NA	Cd36/Stat1/Cd59a
GO:0098815	modulation of excitatory postsynaptic potential	BP	NA	NA	0.279438	0.526306	0.0335953	0.434286	NA	Syne1	Syne1/Prkcz
GO:0006694	steroid biosynthetic process	BP	0.537109	0.644197	0.158897	0.48994	0.0342267	0.436833	Fgfr4	Srebf1/Il1a/Hsd3b2	Apoa4/Cyp17a1/Hsd3b7/Erg28
GO:0010675	regulation of cellular carbohydrate metabolic process	BP	0.540358	0.646089	0.161914	0.48994	0.0352118	0.442113	Fam3a	Gck/Sorbs1/Khk	Ppp1r3c/Khk/Gck/Sorbs1
GO:2000181	negative regulation of blood vessel morphogenesis	BP	NA	NA	0.560012	0.691597	0.0356986	0.442113	NA	Rtn4	Cd36/Stat1/Cd59a
GO:0006730	one-carbon metabolic process	BP	NA	NA	0.288477	0.531429	0.0360238	0.443043	NA	Car5a	Car5a/Shmt1
GO:0044091	membrane biogenesis	BP	0.177343	0.470638	NA	NA	0.0385182	0.460917	Ptprd	NA	Tlcd1/Stx2
GO:0016125	sterol metabolic process	BP	0.553131	0.651784	0.0558947	0.387349	0.0393161	0.467308	Cat	Srebf1/Cyp46a1/Ebpl/Pctp	Apoa4/Ebpl/Hsd3b7/Erg28
GO:1905475	regulation of protein localization to membrane	BP	0.559386	0.655159	0.0588345	0.391868	0.0414668	0.476053	Snx27	Camk2b/Sorbs1/Gpc1/Csrp3	Gpc1/Camk2b/Sorbs1/Prkcz
GO:1905952	regulation of lipid localization	BP	NA	NA	0.180373	0.494547	0.0414668	0.476053	NA	Lipg/Il1a/Apoc2	Apoa4/Cd36/Apoc2/Lipg
GO:0043255	regulation of carbohydrate biosynthetic process	BP	0.386838	0.559973	0.057107	0.387349	0.0430062	0.476053	Fam3a	Gck/Sorbs1/Smpd3	Ppp1r3c/Gck/Sorbs1
GO:0046364	monosaccharide biosynthetic process	BP	0.386838	0.559973	0.057107	0.387349	0.0430062	0.476053	Fam3a	Car5a/Gck/Pcx	Pcx/Gck/Car5a
GO:1901343	negative regulation of vasculature development	BP	NA	NA	0.587037	0.710726	0.0430062	0.476053	NA	Rtn4	Cd36/Stat1/Cd59a
GO:0042446	hormone biosynthetic process	BP	NA	NA	0.314923	0.541471	0.0436972	0.476053	NA	Dio1	Cyp17a1/Dio1
GO:0097035	regulation of membrane lipid distribution	BP	NA	NA	0.314923	0.541471	0.0436972	0.476053	NA	Plscr2	Plscr2/Tlcd1
GO:0048259	regulation of receptor-mediated endocytosis	BP	NA	NA	0.06113	0.391868	0.0461234	0.486014	NA	Unc119/Apoc2/Syne1	Apoc2/Unc119/Syne1
GO:0055090	acylglycerol homeostasis	BP	NA	NA	0.0570161	0.387349	0.0463785	0.486014	NA	Apoc2/Adora1	Apoa4/Apoc2
GO:0070328	triglyceride homeostasis	BP	NA	NA	0.0570161	0.387349	0.0463785	0.486014	NA	Apoc2/Adora1	Apoa4/Apoc2
GO:0071827	plasma lipoprotein particle organization	BP	NA	NA	0.323519	0.546058	0.0463785	0.486014	NA	Lipg	Apoa4/Lipg
GO:1990748	cellular detoxification	BP	NA	NA	NA	NA	0.0463785	0.486014	NA	NA	Apoa4/Cd36

## Sheet: S7_GO_Chow
ID	Term	Ontology	pvalue.CoNI	p.adjust.CoNI	pvalue.MOFA	p.adjust.MOFA	pvalue.sPLS	p.adjust.sPLS	Genes.CoNI	Genes.MOFA	Genes.sPLS
GO:0000139	Golgi membrane	BP	0.000555522	0.120548	NA	NA	NA	NA	Myo1b/Copg1/Pcsk7/Rab21/Golga5/Prkce/Osbp/Abcb11	NA	NA
GO:0050994	regulation of lipid catabolic process	BP	0.00133338	0.566971	0.310815	0.505186	0.0190196	0.326754	Daglb/Bscl2/Prkce/Abcb11	Etfbkmt	Apoa4/Apoc2/Tysnd1
GO:0072348	sulfur compound transport	BP	0.00143536	0.566971	NA	NA	0.236049	0.623945	Slc26a1/Lrrc8a/Slc6a13	NA	Lrrc8d
GO:0030137	COPI-coated vesicle	BP	0.00193288	0.165565	NA	NA	NA	NA	Copg1/Golga5/Tmed2	NA	NA
GO:0001756	somitogenesis	BP	0.00250438	0.566971	0.190568	0.434965	NA	NA	Cobl/Atm/Tmed2	Cobl	NA
GO:0042246	tissue regeneration	BP	0.00276375	0.566971	NA	NA	NA	NA	Naca/Ninj1/Tec	NA	NA
GO:0098791	Golgi apparatus subcompartment	BP	0.00282205	0.165565	NA	NA	NA	NA	Myo1b/Pcsk7/Rab21/Golga5/Inpp5k/Klhl20/Osbp	NA	NA
GO:0018209	peptidyl-serine modification	BP	0.00312618	0.566971	0.777134	0.808428	0.66778	0.819001	Atm/Inpp5k/Naa10/Prkce/Smg1/Ikbkb/Map3k13	Egfr	Camk2b/Prkcz
GO:0048525	negative regulation of viral process	BP	0.00326739	0.566971	NA	NA	0.518482	0.748356	Zc3h12a/Trim8/Crp/Inpp5k	NA	Stat1
GO:0005798	Golgi-associated vesicle	BP	0.00355604	0.165565	NA	NA	NA	NA	Sec24d/Copg1/Golga5/Ddhd2/Tmed2	NA	NA
GO:0042104	positive regulation of activated T cell proliferation	BP	0.0037915	0.566971	0.0702423	0.427804	NA	NA	Rps3/Fadd	Igfbp2	NA
GO:0043278	response to morphine	BP	0.0037915	0.566971	NA	NA	NA	NA	Fadd/Prkce	NA	NA
GO:0045837	negative regulation of membrane potential	BP	0.0037915	0.566971	NA	NA	NA	NA	Arl6ip5/Prkce	NA	NA
GO:0005802	trans-Golgi network	BP	0.00381487	0.165565	NA	NA	NA	NA	Myo1b/Pcsk7/Rab21/Inpp5k/Klhl20/Osbp	NA	NA
GO:0014072	response to isoquinoline alkaloid	BP	0.00460563	0.566971	NA	NA	NA	NA	Fadd/Prkce	NA	NA
GO:0044793	negative regulation by host of viral process	BP	0.00460563	0.566971	NA	NA	NA	NA	Zc3h12a/Crp	NA	NA
GO:1900119	positive regulation of execution phase of apoptosis	BP	0.00460563	0.566971	NA	NA	NA	NA	Zc3h12a/Rps3	NA	NA
GO:0061053	somite development	BP	0.00466592	0.566971	0.230914	0.452807	NA	NA	Cobl/Atm/Tmed2	Cobl	NA
GO:0031984	organelle subcompartment	BP	0.00481837	0.174264	NA	NA	NA	NA	Myo1b/Pcsk7/Rab21/Golga5/Inpp5k/Klhl20/Osbp	NA	NA
GO:0015800	acidic amino acid transport	BP	0.00504323	0.566971	NA	NA	0.339913	0.658627	Arl6ip5/Lrrc8a/Slc6a13	NA	Lrrc8d
GO:0003785	actin monomer binding	BP	0.00618936	0.509991	0.0901772	0.388625	NA	NA	Cobl/Prkce	Cobl	NA
GO:0048193	Golgi vesicle transport	BP	0.00644581	0.566971	0.820444	0.842177	NA	NA	Myo1b/Sec24d/Copg1/Golga5/Rab1b/Klhl20/Tmed2	Hyou1	NA
GO:0006612	protein targeting to membrane	BP	0.00656082	0.566971	NA	NA	NA	NA	Naca/Ssr3/Inpp5k/Tram1	NA	NA
GO:0048471	perinuclear region of cytoplasm	BP	0.00737907	0.228751	0.588356	0.723153	0.532075	0.798521	Mvp/Cobl/Gc/Myo1b/Hif1an/Inpp5k/Hectd3/Prkce/Osbp/Hsp90b1	Egfr/Atp2a2/Cobl	Syne1/Prkcz/Septin9/Xrcc3/Stat1
GO:0051851	modulation by host of symbiont process	BP	0.00769052	0.566971	NA	NA	0.383006	0.673036	Zc3h12a/Crp/Inpp5k	NA	Pcx
GO:0003333	amino acid transmembrane transport	BP	0.00819751	0.566971	NA	NA	0.389912	0.673036	Arl6ip5/Lrrc8a/Slc6a13	NA	Lrrc8d
GO:0035282	segmentation	BP	0.00819751	0.566971	0.274601	0.482179	0.389912	0.673036	Cobl/Atm/Tmed2	Cobl	Pcsk6
GO:0000463	maturation of LSU-rRNA from tricistronic rRNA transcript (SSU-rRNA, 5.8S rRNA, LSU-rRNA)	BP	0.0085792	0.566971	NA	NA	NA	NA	Wdr12/Rpl7l1	NA	NA
GO:0051092	positive regulation of NF-kappaB transcription factor activity	BP	0.00882157	0.566971	0.128743	0.427804	0.248711	0.63381	Rps3/Trim8/Ikbkb/Map3k13	Stat3/Tirap	Cd36/Prkcz
GO:0050792	regulation of viral process	BP	0.0092419	0.566971	NA	NA	0.449493	0.70572	Zc3h12a/Trim8/Nr5a2/Crp/Inpp5k	NA	Pcx/Stat1
GO:0006835	dicarboxylic acid transport	BP	0.00926942	0.566971	NA	NA	0.403496	0.682513	Slc26a1/Arl6ip5/Lrrc8a	NA	Lrrc8d
GO:0018105	peptidyl-serine phosphorylation	BP	0.00957997	0.566971	0.756337	0.791624	0.634928	0.8078	Atm/Inpp5k/Prkce/Smg1/Ikbkb/Map3k13	Egfr	Camk2b/Prkcz
GO:0006614	SRP-dependent cotranslational protein targeting to membrane	BP	0.00974488	0.566971	NA	NA	NA	NA	Ssr3/Tram1	NA	NA
GO:0018196	peptidyl-asparagine modification	BP	0.00974488	0.566971	NA	NA	NA	NA	Hif1an/Stt3a	NA	NA
GO:0032897	negative regulation of viral transcription	BP	0.00974488	0.566971	NA	NA	NA	NA	Trim8/Inpp5k	NA	NA
GO:0046006	regulation of activated T cell proliferation	BP	0.00974488	0.566971	0.110029	0.427804	NA	NA	Rps3/Fadd	Igfbp2	NA
GO:0030663	COPI-coated vesicle membrane	BP	0.010149	0.260369	NA	NA	NA	NA	Copg1/Golga5	NA	NA
GO:0006613	cotranslational protein targeting to membrane	BP	0.0109767	0.566971	NA	NA	NA	NA	Ssr3/Tram1	NA	NA
GO:0030134	COPII-coated ER to Golgi transport vesicle	BP	0.0110364	0.260369	NA	NA	NA	NA	Sec24d/Ddhd2/Tmed2	NA	NA
GO:0071356	cellular response to tumor necrosis factor	BP	0.0111224	0.566971	NA	NA	0.645082	0.808521	Zc3h12a/Rps3/Inpp5k/Ikbkb	NA	Stat1
GO:0031400	negative regulation of protein modification process	BP	0.0115962	0.566971	0.15451	0.429056	0.988732	0.988732	Mvp/Zc3h12a/Rps3/Usp4/Strap/Inpp5k/Prkce/Ikbkb/Tmed2	Cadm4/Gstp1/Fh1/Ptpn1/Shb	Prkcz
GO:0043903	regulation of symbiotic process	BP	0.011648	0.566971	NA	NA	0.479096	0.722724	Zc3h12a/Trim8/Nr5a2/Crp/Inpp5k	NA	Pcx/Stat1
GO:0030135	coated vesicle	BP	0.0119986	0.260369	0.642716	0.750653	NA	NA	Sec24d/Copg1/Golga5/Ddhd2/Tmed2	Myo1e	NA
GO:0034389	lipid droplet organization	BP	0.0122735	0.566971	NA	NA	NA	NA	Bscl2/Ddhd2	NA	NA
GO:1903901	negative regulation of viral life cycle	BP	0.0122937	0.566971	NA	NA	NA	NA	Zc3h12a/Trim8/Inpp5k	NA	NA
GO:0000578	embryonic axis specification	BP	0.0136338	0.566971	0.129289	0.427804	0.191926	0.623945	Cobl/Tmed2	Cobl	Pcsk6
GO:0030660	Golgi-associated vesicle membrane	BP	0.0144407	0.275502	NA	NA	NA	NA	Sec24d/Copg1/Golga5	NA	NA
GO:0042910	xenobiotic transmembrane transporter activity	BP	0.0144572	0.509991	NA	NA	0.201511	0.464916	Abcb11/Slc6a13	NA	Slc22a1
GO:0010939	regulation of necrotic cell death	BP	0.0150563	0.566971	NA	NA	NA	NA	Fadd/Slc6a13	NA	NA
GO:0050798	activated T cell proliferation	BP	0.0150563	0.566971	0.135617	0.427804	NA	NA	Rps3/Fadd	Igfbp2	NA
GO:0012506	vesicle membrane	BP	0.0152351	0.275502	0.779724	0.828457	NA	NA	Borcs5/Sec24d/Copg1/Rab21/Golga5/Tmed2	Atp2a2	NA
GO:0019058	viral life cycle	BP	0.0156086	0.566971	0.679417	0.729935	0.826417	0.903447	Zc3h12a/Usp6nl/Trim8/Nr5a2/Inpp5k	Usp6nl	Pcx
GO:0032874	positive regulation of stress-activated MAPK cascade	BP	0.015757	0.566971	0.168909	0.434215	NA	NA	Zc3h12a/Rps3/Arl6ip5/Map3k13	Ptpn1/Tirap	NA
GO:0006888	endoplasmic reticulum to Golgi vesicle-mediated transport	BP	0.0162779	0.566971	0.529458	0.631603	NA	NA	Sec24d/Copg1/Rab1b/Tmed2	Hyou1	NA
GO:0019433	triglyceride catabolic process	BP	0.0165398	0.566971	NA	NA	0.00154547	0.148693	Daglb/Ddhd2	NA	Apoa4/Apoc2/Lipg
GO:1900117	regulation of execution phase of apoptosis	BP	0.0165398	0.566971	NA	NA	NA	NA	Zc3h12a/Rps3	NA	NA
GO:0010506	regulation of autophagy	BP	0.0167255	0.566971	0.797692	0.824782	0.914541	0.949386	Zc3h12a/Trim8/Atm/Rab1b/Smg1/Tbc1d12	Stat3	Rnf152
GO:0070304	positive regulation of stress-activated protein kinase signaling cascade	BP	0.0168095	0.566971	0.174076	0.434215	NA	NA	Zc3h12a/Rps3/Arl6ip5/Map3k13	Ptpn1/Tirap	NA
GO:1903900	regulation of viral life cycle	BP	0.0168095	0.566971	NA	NA	0.69017	0.829234	Zc3h12a/Trim8/Nr5a2/Inpp5k	NA	Pcx
GO:0004806	triglyceride lipase activity	BP	0.0173681	0.509991	0.147864	0.405253	0.0247149	0.241032	Daglb/Ddhd2	Ces2a	Ces2e/Lipg
GO:0051702	interaction with symbiont	BP	0.0173754	0.566971	NA	NA	0.478928	0.722724	Zc3h12a/Crp/Inpp5k	NA	Pcx
GO:0048589	developmental growth	BP	0.0175178	0.566971	0.363353	0.532488	0.951668	0.970295	Cobl/Naca/Ninj1/Rab21/Atm/Tec/Map3k13/Tmed2/Tmtc3	Tnfrsf12a/Nedd4l/Cobl/Stat3	Sema5b/Prkcz
GO:0034612	response to tumor necrosis factor	BP	0.0179052	0.566971	NA	NA	0.697112	0.83137	Zc3h12a/Rps3/Inpp5k/Ikbkb	NA	Stat1
GO:0042908	xenobiotic transport	BP	0.0180831	0.566971	NA	NA	0.0245744	0.362676	Lrrc8a/Slc6a13	NA	Lrrc8d/Slc22a1
GO:0046777	protein autophosphorylation	BP	0.0181086	0.566971	0.693345	0.740279	0.837888	0.910976	Mvp/Atm/Tec/Smg1/Map3k13	Egfr	Camk2b
GO:0031397	negative regulation of protein ubiquitination	BP	0.0181834	0.566971	NA	NA	NA	NA	Rps3/Usp4/Prkce	NA	NA
GO:1900182	positive regulation of protein localization to nucleus	BP	0.0181834	0.566971	NA	NA	NA	NA	Kat7/Zc3h12a/Trim8	NA	NA
GO:0050750	low-density lipoprotein particle receptor binding	BP	0.0189091	0.509991	NA	NA	NA	NA	Crp/Hsp90b1	NA	NA
GO:0032944	regulation of mononuclear cell proliferation	BP	0.0190445	0.566971	0.184486	0.434215	NA	NA	Rps3/Crp/Fadd/Atm	Igfbp2/Tirap	NA
GO:0005793	endoplasmic reticulum-Golgi intermediate compartment	BP	0.0192286	0.320969	NA	NA	NA	NA	Copg1/Rab1b/Tmed2	NA	NA
GO:0016032	viral process	BP	0.0192511	0.566971	0.807976	0.833393	0.717241	0.846259	Zc3h12a/Usp6nl/Trim8/Nr5a2/Crp/Inpp5k	Usp6nl	Pcx/Stat1
GO:0007030	Golgi organization	BP	0.0196307	0.566971	0.549789	0.64117	0.707237	0.837804	Usp6nl/Golga5/Ubxn2a/Tmed2	Usp6nl	Syne1
GO:0033048	negative regulation of mitotic sister chromatid segregation	BP	0.0196849	0.566971	NA	NA	0.22742	0.623945	Atm/Naa10	NA	Xrcc3
GO:0044788	modulation by host of viral process	BP	0.0196849	0.566971	NA	NA	0.22742	0.623945	Zc3h12a/Crp	NA	Pcx
GO:0051180	vitamin transport	BP	0.0196849	0.566971	NA	NA	0.22742	0.623945	Afm/Gc	NA	Slc23a1
GO:0071398	cellular response to fatty acid	BP	0.0196849	0.566971	NA	NA	NA	NA	Zc3h12a/Prkce	NA	NA
GO:0051817	modulation of process of other organism involved in symbiotic interaction	BP	0.0198614	0.566971	NA	NA	0.496259	0.732396	Zc3h12a/Crp/Inpp5k	NA	Pcx
GO:0005496	steroid binding	BP	0.0204418	0.509991	NA	NA	0.0332269	0.265711	Gc/Crp/Osbp	NA	Apoa4/Esrrg/Paqr7
GO:1901682	sulfur compound transmembrane transporter activity	BP	0.0205054	0.509991	NA	NA	NA	NA	Slc26a1/Slc6a13	NA	NA
GO:0006891	intra-Golgi vesicle-mediated transport	BP	0.0213439	0.566971	NA	NA	NA	NA	Copg1/Golga5	NA	NA
GO:0033046	negative regulation of sister chromatid segregation	BP	0.0213439	0.566971	NA	NA	0.236049	0.623945	Atm/Naa10	NA	Xrcc3
GO:0051985	negative regulation of chromosome segregation	BP	0.0213439	0.566971	NA	NA	0.236049	0.623945	Atm/Naa10	NA	Xrcc3
GO:0031098	stress-activated protein kinase signaling cascade	BP	0.0213448	0.566971	0.0334189	0.427804	NA	NA	Kat7/Zc3h12a/Rps3/Arl6ip5/Map3k13	Gstp1/Egfr/Ptpn1/Tirap	NA
GO:0030662	coated vesicle membrane	BP	0.0219134	0.339658	NA	NA	NA	NA	Sec24d/Copg1/Golga5	NA	NA
GO:0035821	modulation of process of other organism	BP	0.0225337	0.566971	NA	NA	0.513019	0.74533	Zc3h12a/Crp/Inpp5k	NA	Pcx
GO:0000387	spliceosomal snRNP assembly	BP	0.023059	0.566971	NA	NA	NA	NA	Usp4/Strap	NA	NA
GO:0070897	transcription preinitiation complex assembly	BP	0.023059	0.566971	NA	NA	NA	NA	Bdp1/Psmc6	NA	NA
GO:0089718	amino acid import across plasma membrane	BP	0.023059	0.566971	NA	NA	NA	NA	Arl6ip5/Slc6a13	NA	NA
GO:0030687	preribosome, large subunit precursor	BP	0.0239866	0.347006	NA	NA	NA	NA	Wdr12/Fbxw9	NA	NA
GO:0030433	ubiquitin-dependent ERAD pathway	BP	0.0244189	0.566971	0.382523	0.54669	NA	NA	Man1b1/Psmc6/Hsp90b1	Syvn1	NA
GO:0045069	regulation of viral genome replication	BP	0.0244189	0.566971	NA	NA	NA	NA	Zc3h12a/Nr5a2/Inpp5k	NA	NA
GO:0050852	T cell receptor signaling pathway	BP	0.0244189	0.566971	0.382523	0.54669	NA	NA	Zc3h12a/Rps3/Tec	Shb	NA
GO:0030705	cytoskeleton-dependent intracellular transport	BP	0.0247228	0.566971	0.208218	0.440475	0.732627	0.850251	Myo1b/Borcs5/Copg1/Rab21	Dynll1/Myo1e	Prkcz
GO:0050996	positive regulation of lipid catabolic process	BP	0.0248291	0.566971	NA	NA	0.0335953	0.434286	Daglb/Prkce	NA	Apoa4/Apoc2
GO:0051926	negative regulation of calcium ion transport	BP	0.0248291	0.566971	NA	NA	NA	NA	Inpp5k/Prkce	NA	NA
GO:1903321	negative regulation of protein modification by small protein conjugation or removal	BP	0.0253926	0.566971	NA	NA	NA	NA	Rps3/Usp4/Prkce	NA	NA
GO:0070663	regulation of leukocyte proliferation	BP	0.0254104	0.566971	0.0540261	0.427804	NA	NA	Rps3/Crp/Fadd/Atm	Igfbp2/Gstp1/Tirap	NA
GO:0070325	lipoprotein particle receptor binding	BP	0.0256158	0.509991	NA	NA	NA	NA	Crp/Hsp90b1	NA	NA
GO:0019915	lipid storage	BP	0.026387	0.566971	NA	NA	0.53451	0.754822	Zc3h12a/Crp/Bscl2	NA	Cd36
GO:0042273	ribosomal large subunit biogenesis	BP	0.026387	0.566971	0.39151	0.549403	NA	NA	Wdr12/Rpl7l1/Nop16	Nop2	NA
GO:0008206	bile acid metabolic process	BP	0.0266528	0.566971	0.178662	0.434215	NA	NA	Nr5a2/Abcb11	Cyp7b1	NA
GO:0043090	amino acid import	BP	0.0266528	0.566971	NA	NA	NA	NA	Arl6ip5/Slc6a13	NA	NA
GO:0034763	negative regulation of transmembrane transport	BP	0.0284379	0.566971	0.400369	0.554532	NA	NA	Arl6ip5/Inpp5k/Prkce	Nedd4l	NA
GO:0000470	maturation of LSU-rRNA	BP	0.0285291	0.566971	0.184637	0.434215	NA	NA	Wdr12/Rpl7l1	Nop2	NA
GO:0046461	neutral lipid catabolic process	BP	0.0285291	0.566971	NA	NA	0.00359753	0.176979	Daglb/Ddhd2	NA	Apoa4/Apoc2/Lipg
GO:0046464	acylglycerol catabolic process	BP	0.0285291	0.566971	NA	NA	0.00359753	0.176979	Daglb/Ddhd2	NA	Apoa4/Apoc2/Lipg
GO:0043122	regulation of I-kappaB kinase/NF-kappaB signaling	BP	0.029778	0.566971	0.0609033	0.427804	0.160259	0.623945	Zc3h12a/Trim8/Prkce/Ikbkb	Gstp1/Ddx21/Tirap	Cd36/Btrc/Stat1
GO:0008080	N-acetyltransferase activity	BP	0.0299833	0.509991	NA	NA	NA	NA	Kat7/Hgsnat/Naa10	NA	NA
GO:0046942	carboxylic acid transport	BP	0.0307151	0.566971	0.743335	0.781372	0.000212344	0.045288	Slc26a1/Arl6ip5/Lrrc8a/Abcb11/Slc6a13	Slco2a1	Fabp2/Aqp8/Cd36/Slc17a4/Slc16a13/Slc23a1/Lrrc8d/Slc10a1/Slc25a1
GO:1900006	positive regulation of dendrite development	BP	0.031669	0.566971	0.413419	0.563003	0.560056	0.766506	Cobl/Crp/Rab21	Cobl	Camk2b
GO:0015849	organic acid transport	BP	0.0319636	0.566971	0.747118	0.784865	0.000230148	0.045288	Slc26a1/Arl6ip5/Lrrc8a/Abcb11/Slc6a13	Slco2a1	Fabp2/Aqp8/Cd36/Slc17a4/Slc16a13/Slc23a1/Lrrc8d/Slc10a1/Slc25a1
GO:0048747	muscle fiber development	BP	0.032435	0.566971	NA	NA	NA	NA	Naca/Tmtc3	NA	NA
GO:1903320	regulation of protein modification by small protein conjugation or removal	BP	0.0325997	0.566971	NA	NA	0.623435	0.802515	Zc3h12a/Rps3/Usp4/Prkce/Ubxn2a	NA	Btrc/Pttg1ip
GO:1903825	organic acid transmembrane transport	BP	0.0339257	0.566971	NA	NA	0.0510033	0.528227	Arl6ip5/Lrrc8a/Slc6a13	NA	Slc23a1/Lrrc8d/Slc25a1
GO:1905039	carboxylic acid transmembrane transport	BP	0.0339257	0.566971	NA	NA	0.0510033	0.528227	Arl6ip5/Lrrc8a/Slc6a13	NA	Slc23a1/Lrrc8d/Slc25a1
GO:0043279	response to alkaloid	BP	0.0344623	0.566971	NA	NA	NA	NA	Fadd/Prkce	NA	NA
GO:0045047	protein targeting to ER	BP	0.0344623	0.566971	NA	NA	NA	NA	Ssr3/Tram1	NA	NA
GO:0045839	negative regulation of mitotic nuclear division	BP	0.0344623	0.566971	NA	NA	0.29384	0.643045	Atm/Naa10	NA	Xrcc3
GO:0046627	negative regulation of insulin receptor signaling pathway	BP	0.0344623	0.566971	NA	NA	0.29384	0.643045	Inpp5k/Ncoa5	NA	Prkcz
GO:0046782	regulation of viral transcription	BP	0.0344623	0.566971	NA	NA	NA	NA	Trim8/Inpp5k	NA	NA
GO:0051784	negative regulation of nuclear division	BP	0.0344623	0.566971	NA	NA	0.29384	0.643045	Atm/Naa10	NA	Xrcc3
GO:2001259	positive regulation of cation channel activity	BP	0.0344623	0.566971	0.202304	0.4396	NA	NA	Ikbkb/Atpsckmt	Nedd4l	NA
GO:0097435	supramolecular fiber organization	BP	0.0351655	0.566971	0.793172	0.821104	0.829131	0.905296	Rps3/Cobl/Myo1b/Inpp5k/Dpt/Prkce/Efemp2/Hsp90b1	Cobl/Myo1e	Cd36/Svil/Sorbs1
GO:0004674	protein serine/threonine kinase activity	BP	0.0354321	0.509991	NA	NA	0.341476	0.532835	Cdk10/Atm/Prkce/Smg1/Ikbkb/Map3k13	NA	Camk2b/Prkcz/Cdk6/Rps6ka1
GO:0001841	neural tube formation	BP	0.036264	0.566971	0.430384	0.570611	NA	NA	Cobl/Nup50/Tmed2	Cobl	NA
GO:0004672	protein kinase activity	BP	0.0363026	0.509991	0.917366	0.924675	0.523443	0.67709	Cdk10/Atm/Tec/Prkce/Smg1/Ikbkb/Map3k13	Egfr	Camk2b/Prkcz/Cdk6/Rps6ka1
GO:0008089	anterograde axonal transport	BP	0.0365377	0.566971	NA	NA	NA	NA	Borcs5/Rab21	NA	NA
GO:0009880	embryonic pattern specification	BP	0.0365377	0.566971	0.208109	0.440475	0.301734	0.643045	Cobl/Tmed2	Cobl	Pcsk6
GO:0034976	response to endoplasmic reticulum stress	BP	0.0365827	0.566971	0.166183	0.434215	NA	NA	Man1b1/Tmed2/Psmc6/Hsp90b1/Tmtc3	Hyou1/Syvn1/Ptpn1	NA
GO:0001666	response to hypoxia	BP	0.0371177	0.566971	0.622808	0.690434	NA	NA	Hif1an/Atm/Prkce/Hsp90b1	Hyou1	NA
GO:0031099	regeneration	BP	0.0374637	0.566971	NA	NA	NA	NA	Naca/Ninj1/Tec	NA	NA
GO:0030659	cytoplasmic vesicle membrane	BP	0.0380776	0.516427	NA	NA	NA	NA	Borcs5/Sec24d/Copg1/Golga5/Tmed2	NA	NA
GO:0097178	ruffle assembly	BP	0.0386602	0.566971	0.213872	0.443076	NA	NA	Cobl/Inpp5k	Cobl	NA
GO:2000785	regulation of autophagosome assembly	BP	0.0386602	0.566971	NA	NA	NA	NA	Rab1b/Tbc1d12	NA	NA
GO:0043271	negative regulation of ion transport	BP	0.0386835	0.566971	0.438685	0.575795	NA	NA	Arl6ip5/Inpp5k/Prkce	Nedd4l	NA
GO:0044403	symbiotic process	BP	0.0387566	0.566971	0.857583	0.870863	0.797861	0.886396	Zc3h12a/Usp6nl/Trim8/Nr5a2/Crp/Inpp5k	Usp6nl	Pcx/Stat1
GO:0006914	autophagy	BP	0.0406459	0.566971	0.918352	0.922681	0.895341	0.940229	Zc3h12a/Trim8/Atm/Rab1b/Smg1/Ubxn2a/Tbc1d12	Stat3	Lgals8/Rnf152
GO:0061919	process utilizing autophagic mechanism	BP	0.0406459	0.566971	0.918352	0.922681	0.895341	0.940229	Zc3h12a/Trim8/Atm/Rab1b/Smg1/Ubxn2a/Tbc1d12	Stat3	Lgals8/Rnf152
GO:0036293	response to decreased oxygen levels	BP	0.0406864	0.566971	0.633786	0.698517	NA	NA	Hif1an/Atm/Prkce/Hsp90b1	Hyou1	NA
GO:0019083	viral transcription	BP	0.0408287	0.566971	NA	NA	NA	NA	Trim8/Inpp5k	NA	NA
GO:0048538	thymus development	BP	0.0408287	0.566971	NA	NA	NA	NA	Fadd/Atm	NA	NA
GO:0072599	establishment of protein localization to endoplasmic reticulum	BP	0.0408287	0.566971	NA	NA	NA	NA	Ssr3/Tram1	NA	NA
GO:0032934	sterol binding	BP	0.0414104	0.509991	NA	NA	0.325732	0.52344	Crp/Osbp	NA	Apoa4
GO:0000045	autophagosome assembly	BP	0.0424636	0.566971	NA	NA	NA	NA	Rab1b/Ubxn2a/Tbc1d12	NA	NA
GO:0001838	embryonic epithelial tube formation	BP	0.0424636	0.566971	0.450913	0.58287	NA	NA	Cobl/Nup50/Tmed2	Cobl	NA
GO:0006865	amino acid transport	BP	0.0424636	0.566971	NA	NA	0.602588	0.789436	Arl6ip5/Lrrc8a/Slc6a13	NA	Lrrc8d
GO:0043123	positive regulation of I-kappaB kinase/NF-kappaB signaling	BP	0.0424636	0.566971	0.119103	0.427804	0.602588	0.789436	Trim8/Prkce/Ikbkb	Ddx21/Tirap	Cd36
GO:0038202	TORC1 signaling	BP	0.0430422	0.566971	NA	NA	0.324896	0.656089	Atm/Smg1	NA	Rnf152
GO:1900077	negative regulation of cellular response to insulin stimulus	BP	0.0430422	0.566971	NA	NA	0.324896	0.656089	Inpp5k/Ncoa5	NA	Prkcz
GO:0032943	mononuclear cell proliferation	BP	0.0434872	0.566971	0.0811175	0.427804	NA	NA	Rps3/Crp/Fadd/Atm	Igfbp2/Shb/Tirap	NA
GO:0072175	epithelial tube formation	BP	0.0437635	0.566971	0.45493	0.584959	NA	NA	Cobl/Nup50/Tmed2	Cobl	NA
GO:0019079	viral genome replication	BP	0.0450833	0.566971	NA	NA	NA	NA	Zc3h12a/Nr5a2/Inpp5k	NA	NA
GO:0036503	ERAD pathway	BP	0.0450833	0.566971	0.458918	0.589199	NA	NA	Man1b1/Psmc6/Hsp90b1	Syvn1	NA
GO:0045071	negative regulation of viral genome replication	BP	0.0452996	0.566971	NA	NA	NA	NA	Zc3h12a/Inpp5k	NA	NA
GO:0070542	response to fatty acid	BP	0.0452996	0.566971	NA	NA	0.332446	0.656368	Zc3h12a/Prkce	NA	Cd36
GO:0016410	N-acyltransferase activity	BP	0.0453224	0.509991	NA	NA	NA	NA	Kat7/Hgsnat/Naa10	NA	NA
GO:0007249	I-kappaB kinase/NF-kappaB signaling	BP	0.0463945	0.566971	0.0851964	0.427804	0.213516	0.623945	Zc3h12a/Trim8/Prkce/Ikbkb	Gstp1/Ddx21/Tirap	Cd36/Btrc/Stat1
GO:2001056	positive regulation of cysteine-type endopeptidase activity	BP	0.0464228	0.566971	NA	NA	0.244577	0.625949	Rps3/Arl6ip5/Fadd	NA	Perp/Stat1
GO:0006942	regulation of striated muscle contraction	BP	0.0476	0.566971	0.236514	0.458767	NA	NA	Zc3h12a/Bscl2	Atp2a2	NA
GO:0043666	regulation of phosphoprotein phosphatase activity	BP	0.0476	0.566971	NA	NA	NA	NA	Ikbkb/Hsp90b1	NA	NA
GO:0006119	oxidative phosphorylation	BP	0.0477818	0.566971	NA	NA	NA	NA	Uqcrc1/Surf1/Atpsckmt	NA	NA
GO:0009952	anterior/posterior pattern specification	BP	0.0477818	0.566971	0.466809	0.59574	0.620159	0.801095	Cobl/Atm/Tmed2	Cobl	Pcsk6
GO:1905037	autophagosome organization	BP	0.0477818	0.566971	NA	NA	NA	NA	Rab1b/Ubxn2a/Tbc1d12	NA	NA
GO:0008028	monocarboxylic acid transmembrane transporter activity	BP	0.0480674	0.509991	0.241655	0.466708	0.00861913	0.143856	Abcb11/Slc6a13	Slco2a1	Cd36/Slc16a13/Slc10a1
GO:0050851	antigen receptor-mediated signaling pathway	BP	0.0491604	0.566971	0.470712	0.598481	NA	NA	Zc3h12a/Rps3/Tec	Shb	NA
GO:0032872	regulation of stress-activated MAPK cascade	BP	0.0494082	0.566971	0.0213217	0.427804	NA	NA	Zc3h12a/Rps3/Arl6ip5/Map3k13	Gstp1/Egfr/Ptpn1/Tirap	NA
GO:0043410	positive regulation of MAPK cascade	BP	0.0498905	0.566971	0.333794	0.518272	0.825548	0.903055	Zc3h12a/Rps3/Cdk10/Arl6ip5/Prkce/Map3k13	Egfr/Ptpn1/Tirap	Cd36/Prkcz
GO:0098930	axonal transport	BP	0.0499423	0.566971	NA	NA	NA	NA	Borcs5/Rab21	NA	NA
GO:0005342	organic acid transmembrane transporter activity	BP	0.0506916	0.509991	0.481584	0.615358	0.00328509	0.106109	Slc26a1/Abcb11/Slc6a13	Slco2a1	Cd36/Slc17a4/Slc16a13/Slc23a1/Slc10a1
GO:0016407	acetyltransferase activity	BP	0.0506916	0.509991	NA	NA	NA	NA	Kat7/Hgsnat/Naa10	NA	NA
GO:0046943	carboxylic acid transmembrane transporter activity	BP	0.0506916	0.509991	0.481584	0.615358	0.00328509	0.106109	Slc26a1/Abcb11/Slc6a13	Slco2a1	Cd36/Slc17a4/Slc16a13/Slc23a1/Slc10a1
GO:0060560	developmental growth involved in morphogenesis	BP	0.0514763	0.566971	0.0921865	0.427804	0.493535	0.732035	Cobl/Rab21/Map3k13/Tmtc3	Tnfrsf12a/Nedd4l/Cobl	Sema5b/Prkcz
GO:0070482	response to oxygen levels	BP	0.0514763	0.566971	0.662379	0.720713	NA	NA	Hif1an/Atm/Prkce/Hsp90b1	Hyou1	NA
GO:0031985	Golgi cisterna	BP	0.0518631	0.608145	NA	NA	NA	NA	Rab21/Golga5	NA	NA
GO:0010976	positive regulation of neuron projection development	BP	0.0519635	0.566971	0.202601	0.4396	0.91155	0.947392	Cobl/Crp/Rab21/Ikbkb/Map3k13	Tnfrsf12a/Nedd4l/Cobl	Camk2b
GO:0032677	regulation of interleukin-8 production	BP	0.0523256	0.566971	0.0323336	0.427804	NA	NA	Crp/Fadd	Stat3/Tirap	NA
GO:0044088	regulation of vacuole organization	BP	0.0523256	0.566971	NA	NA	NA	NA	Rab1b/Tbc1d12	NA	NA
GO:0070302	regulation of stress-activated protein kinase signaling cascade	BP	0.052528	0.566971	0.0227797	0.427804	NA	NA	Zc3h12a/Rps3/Arl6ip5/Map3k13	Gstp1/Egfr/Ptpn1/Tirap	NA
GO:0008289	lipid binding	BP	0.0533206	0.509991	0.0411827	0.365217	0.0267488	0.241032	Afm/Gc/Myo1b/Nr5a2/Crp/Bscl2/Tec/Osbp	Gstp1/Gstp2/Ttpal/Apom/Cyp26b1/Tirap/Myo1e	Fabp2/Vnn1/Bdh1/Apoa4/Cd36/Svil/Apoc2/Esrrg/Unc119/Paqr7
GO:0005801	cis-Golgi network	BP	0.054331	0.608145	NA	NA	NA	NA	Golga5/Ubxn2a	NA	NA
GO:1902236	negative regulation of endoplasmic reticulum stress-induced intrinsic apoptotic signaling pathway	BP	NA	NA	0.000191156	0.21548	NA	NA	NA	Hyou1/Syvn1/Ptpn1	NA
GO:0006956	complement activation	BP	0.336123	0.582342	0.000252762	0.21548	0.383006	0.673036	Crp	C6/C8b/Susd4/C2	Cd59a
GO:1902235	regulation of endoplasmic reticulum stress-induced intrinsic apoptotic signaling pathway	BP	NA	NA	0.000582939	0.331304	NA	NA	NA	Hyou1/Syvn1/Ptpn1	NA
GO:0006959	humoral immune response	BP	0.619089	0.714033	0.000801477	0.341629	0.310738	0.648958	Crp	C6/C8b/Susd4/Tfe3/C2	Leap2/Cd59a
GO:0006958	complement activation, classical pathway	BP	0.233976	0.570222	0.00105071	0.358293	NA	NA	Crp	C8b/Susd4/C2	NA
GO:0043648	dicarboxylic acid metabolic process	BP	0.496914	0.65378	0.00179963	0.427804	0.191331	0.623945	Adss	Fh1/Acmsd/Kyat3/Gls2	Pcx/Shmt1
GO:0002455	humoral immune response mediated by circulating immunoglobulin	BP	0.283445	0.570834	0.00202444	0.427804	NA	NA	Crp	C8b/Susd4/C2	NA
GO:0006957	complement activation, alternative pathway	BP	NA	NA	0.00273382	0.427804	NA	NA	NA	C8b/Susd4	NA
GO:0030948	negative regulation of vascular endothelial growth factor receptor signaling pathway	BP	NA	NA	0.00273382	0.427804	0.116021	0.623945	NA	Cadm4/Ptpn1	Cd59a
GO:0002252	immune effector process	BP	0.566557	0.6874	0.00315511	0.427804	0.505195	0.740034	Zc3h12a/Crp/Fadd/Prkce	Apobec1/C6/Cd207/C8b/Susd4/Ddx21/Stat3/Shb/C2	Cd36/Lgals8/Prkcz/Stat1/Cd59a
GO:0001508	action potential	BP	NA	NA	0.00319657	0.427804	0.368961	0.672945	NA	Atp2a2/Rapgef4/Nedd4l	Cd36
GO:0043650	dicarboxylic acid biosynthetic process	BP	NA	NA	0.00326525	0.427804	NA	NA	NA	Acmsd/Gls2	NA
GO:0050778	positive regulation of immune response	BP	0.122966	0.566971	0.00387469	0.427804	0.603174	0.789521	Zc3h12a/Rps3/Crp/Fadd/Tec	C6/C8b/Susd4/Ddx21/Shb/Tirap/C2	Cd36/Prkcz/Cd59a
GO:0006970	response to osmotic stress	BP	0.342432	0.582714	0.00391038	0.427804	0.389912	0.673036	Lrrc8a	Apobec1/Nedd4l/Tsc22d2	Lrrc8d
GO:1903573	negative regulation of response to endoplasmic reticulum stress	BP	0.342432	0.582714	0.00391038	0.427804	NA	NA	Tmed2	Hyou1/Syvn1/Ptpn1	NA
GO:0003756	protein disulfide isomerase activity	BP	NA	NA	0.00444188	0.17048	NA	NA	NA	Pdia5/Creld2	NA
GO:0016864	intramolecular oxidoreductase activity, transposing S-S bonds	BP	NA	NA	0.00444188	0.17048	NA	NA	NA	Pdia5/Creld2	NA
GO:0043295	glutathione binding	BP	NA	NA	0.00444188	0.17048	NA	NA	NA	Gstp1/Gstp2	NA
GO:1900750	oligopeptide binding	BP	NA	NA	0.00444188	0.17048	NA	NA	NA	Gstp1/Gstp2	NA
GO:0030449	regulation of complement activation	BP	NA	NA	0.00446012	0.427804	0.145279	0.623945	NA	C6/Susd4	Cd59a
GO:0004497	monooxygenase activity	BP	NA	NA	0.00469758	0.17048	0.0878868	0.450594	NA	Cyp2c70/Cyp7b1/Cyp4a12b/Cyp26b1	Cyp2b9/Cyp17a1/Cyp2b10
GO:0070059	intrinsic apoptotic signaling pathway in response to endoplasmic reticulum stress	BP	NA	NA	0.0050025	0.427804	NA	NA	NA	Hyou1/Syvn1/Ptpn1	NA
GO:0004602	glutathione peroxidase activity	BP	NA	NA	0.00510138	0.17048	0.0118179	0.159049	NA	Gstp1/Gstp2	Gstk1/Gstt1
GO:0032755	positive regulation of interleukin-6 production	BP	NA	NA	0.00561076	0.427804	0.42977	0.698278	NA	Stat3/Zbtb20/Tirap	Cd36
GO:0070920	regulation of production of small RNA involved in gene silencing by RNA	BP	0.141195	0.566971	0.00582672	0.427804	NA	NA	Zc3h12a	Egfr/Stat3	NA
GO:1903798	regulation of production of miRNAs involved in gene silencing by miRNA	BP	0.141195	0.566971	0.00582672	0.427804	NA	NA	Zc3h12a	Egfr/Stat3	NA
GO:0020037	heme binding	BP	NA	NA	0.00584826	0.17048	0.101184	0.464916	NA	Cyp2c70/Cyp7b1/Cyp4a12b/Cyp26b1	Cyp2b9/Cyp17a1/Cyp2b10
GO:0015020	glucuronosyltransferase activity	BP	NA	NA	0.00654616	0.17048	0.174073	0.464916	NA	Ugt2b38/Ugt2b1	Ugt3a1
GO:0032930	positive regulation of superoxide anion generation	BP	0.149333	0.566971	0.00657283	0.427804	NA	NA	Crp	Gstp1/Egfr	NA
GO:0051354	negative regulation of oxidoreductase activity	BP	NA	NA	0.00657283	0.427804	NA	NA	NA	Etfbkmt/Gstp1	NA
GO:0002684	positive regulation of immune system process	BP	0.288313	0.570834	0.00675398	0.427804	0.430782	0.69864	Kat7/Zc3h12a/Rps3/Crp/Fadd/Tec	C6/Igfbp2/C8b/Susd4/Ddx21/Stat3/Shb/Tirap/C2	Vnn1/Cd36/Lgals8/Prkcz/Stat1/Cd59a
GO:0033293	monocarboxylic acid binding	BP	0.39581	0.595907	0.00691422	0.17048	0.0222944	0.235799	Afm	Gstp1/Gstp2/Cyp26b1	Fabp2/Cd36/Pcx
GO:0016209	antioxidant activity	BP	NA	NA	0.00727569	0.17048	0.0233934	0.236127	NA	Gstp1/Gstp2/Apom	Apoa4/Gstk1/Gstt1
GO:0046906	tetrapyrrole binding	BP	NA	NA	0.00741216	0.17048	0.117644	0.464916	NA	Cyp2c70/Cyp7b1/Cyp4a12b/Cyp26b1	Cyp2b9/Cyp17a1/Cyp2b10
GO:0002253	activation of immune response	BP	0.0759997	0.566971	0.00750274	0.427804	0.852022	0.918313	Zc3h12a/Rps3/Crp/Tec	C6/C8b/Susd4/Shb/C2	Cd59a
GO:0043506	regulation of JUN kinase activity	BP	0.0982263	0.566971	0.00769393	0.427804	NA	NA	Rps3/Map3k13	Gstp1/Ptpn1/Tirap	NA
GO:0030048	actin filament-based movement	BP	0.413672	0.611224	0.00769393	0.427804	NA	NA	Myo1b	Atp2a2/Nedd4l/Myo1e	NA
GO:0051341	regulation of oxidoreductase activity	BP	NA	NA	0.00807972	0.427804	0.473021	0.720309	NA	Etfbkmt/Gstp1/Egfr	Taco1
GO:0005506	iron ion binding	BP	0.642813	0.729241	0.00815932	0.172026	0.0345507	0.265711	Hif1an	Cyp2c70/Cyp7b1/Cyp4a12b/Cyp26b1	Cyp2b9/Cyp17a1/Cyp2b10/Bbox1
GO:0042537	benzene-containing compound metabolic process	BP	NA	NA	0.00818754	0.427804	NA	NA	NA	Ugt2b1/Kyat3	NA
GO:0046930	pore complex	BP	NA	NA	0.00885408	0.643051	NA	NA	NA	C6/C8b	NA
GO:0046328	regulation of JNK cascade	BP	0.289875	0.570834	0.00902355	0.427804	NA	NA	Rps3/Map3k13	Gstp1/Egfr/Ptpn1/Tirap	NA
GO:0032928	regulation of superoxide anion generation	BP	0.173294	0.566971	0.00905492	0.427804	NA	NA	Crp	Gstp1/Egfr	NA
GO:2000637	positive regulation of gene silencing by miRNA	BP	NA	NA	0.00905492	0.427804	NA	NA	NA	Egfr/Stat3	NA
GO:0060148	positive regulation of posttranscriptional gene silencing	BP	NA	NA	0.00996151	0.427804	NA	NA	NA	Egfr/Stat3	NA
GO:0007254	JNK cascade	BP	0.310898	0.575748	0.0107748	0.427804	NA	NA	Rps3/Map3k13	Gstp1/Egfr/Ptpn1/Tirap	NA
GO:0030947	regulation of vascular endothelial growth factor receptor signaling pathway	BP	NA	NA	0.0109067	0.427804	0.218694	0.623945	NA	Cadm4/Ptpn1	Cd59a
GO:0086001	cardiac muscle cell action potential	BP	NA	NA	0.0109067	0.427804	NA	NA	NA	Atp2a2/Nedd4l	NA
GO:0072593	reactive oxygen species metabolic process	BP	0.528413	0.672573	0.0110887	0.427804	0.617586	0.800304	Zc3h12a/Crp	Gstp1/Egfr/Dynll1/Stat3/Gls2	Apoa4/Cd36
GO:0007169	transmembrane receptor protein tyrosine kinase signaling pathway	BP	0.631336	0.719888	0.0114723	0.427804	0.530324	0.754822	Mvp/Inpp5k/Ncoa5	Cadm4/Igfbp2/Egfr/Ptpn1/Stat3/Gfra1/Myo1e	Gpc1/Sorbs1/Prkcz/Cd59a
GO:0043588	skin development	BP	NA	NA	0.0117274	0.427804	NA	NA	NA	Egfr/Dact2/Cyp26b1/Irf6	NA
GO:0002920	regulation of humoral immune response	BP	NA	NA	0.0118899	0.427804	0.22742	0.623945	NA	C6/Susd4	Cd59a
GO:0062014	negative regulation of small molecule metabolic process	BP	NA	NA	0.0120654	0.427804	0.523885	0.754309	NA	Etfbkmt/Acmsd/Stat3	Gck
GO:0005178	integrin binding	BP	NA	NA	0.0124935	0.23466	0.530352	0.67709	NA	Egfr/Tspan4/Gfra1	Lgals8
GO:0019953	sexual reproduction	BP	0.84696	0.863736	0.0127261	0.427804	0.191849	0.623945	Atm/Bscl2	Spin1/Crem/Fetub/Stat3/Shb/Cyp26b1/Foxa3	Camk2b/Tle3/Syne1/Stx2/Kdm1b/Paqr7
GO:0017156	calcium-ion regulated exocytosis	BP	NA	NA	0.0129106	0.427804	NA	NA	NA	Atp2a2/Rapgef4	NA
GO:0098900	regulation of action potential	BP	NA	NA	0.0129106	0.427804	0.236049	0.623945	NA	Atp2a2/Rapgef4	Cd36
GO:2001243	negative regulation of intrinsic apoptotic signaling pathway	BP	NA	NA	0.0130792	0.427804	0.175275	0.623945	NA	Hyou1/Syvn1/Ptpn1	Vnn1/Pttg1ip
GO:0019903	protein phosphatase binding	BP	0.11335	0.509991	0.0133324	0.23466	0.169448	0.464916	Mvp/Ikbkb/Hsp90b1	Cadm4/Egfr/Ptpn1/Stat3	Ppp1r3c/Gck/Stat1
GO:0006520	cellular amino acid metabolic process	BP	0.84632	0.863521	0.0133963	0.427804	0.643369	0.808521	Adss	Fh1/Acmsd/Tars/Kyat3/Gls2	Dio1/Shmt1
GO:0032787	monocarboxylic acid metabolic process	BP	0.235252	0.570222	0.0136803	0.427804	9.81963e-05	0.0421581	Nr5a2/Daglb/Pecr/Prkce/Gale/Abcb11	Etfbkmt/Cyp2c70/Cyp7b1/Ugt2b1/Stat3/Cyp4a12b/Zbtb20/Cyp26b1	Cyp2b9/Fabp2/Vnn1/Apoa4/Khk/Cd36/Apoc2/Pcx/Gck/Lipg/Cyp2b10/Tysnd1/Vnn3/Fads1/Oxsm
GO:0004364	glutathione transferase activity	BP	NA	NA	0.0139127	0.23466	0.0314109	0.265711	NA	Gstp1/Gstp2	Gstk1/Gstt1
GO:0042554	superoxide anion generation	BP	0.211755	0.568967	0.0139681	0.427804	NA	NA	Crp	Gstp1/Egfr	NA
GO:0032355	response to estradiol	BP	NA	NA	0.0139681	0.427804	NA	NA	NA	Egfr/Stat3	NA
GO:0006805	xenobiotic metabolic process	BP	NA	NA	0.0141404	0.427804	0.0430062	0.476053	NA	Cyp2c70/Ugt2b1/Cyp26b1	Cyp2b9/Cryz/Cyp2b10
GO:0032680	regulation of tumor necrosis factor production	BP	0.145056	0.566971	0.0146888	0.427804	0.550009	0.763973	Zc3h12a/Fadd	Gstp1/Zbtb20/Tirap	Cd36
GO:0005790	smooth endoplasmic reticulum	BP	0.223355	0.736324	0.0147325	0.643051	NA	NA	Hsp90b1	Hyou1/Syvn1	NA
GO:0045981	positive regulation of nucleotide metabolic process	BP	0.219232	0.568967	0.0150619	0.427804	0.253023	0.63381	Atpsckmt	Stat3/Zbtb20	Gck
GO:1900544	positive regulation of purine nucleotide metabolic process	BP	0.219232	0.568967	0.0150619	0.427804	0.253023	0.63381	Atpsckmt	Stat3/Zbtb20	Gck
GO:1903555	regulation of tumor necrosis factor superfamily cytokine production	BP	0.148327	0.566971	0.0152492	0.427804	0.55506	0.766506	Zc3h12a/Fadd	Gstp1/Zbtb20/Tirap	Cd36
GO:0071466	cellular response to xenobiotic stimulus	BP	NA	NA	0.0152492	0.427804	0.0461234	0.486014	NA	Cyp2c70/Ugt2b1/Cyp26b1	Cyp2b9/Cryz/Cyp2b10
GO:0007257	activation of JUN kinase activity	BP	0.226639	0.568967	0.0161914	0.427804	NA	NA	Map3k13	Ptpn1/Tirap	NA
GO:0086003	cardiac muscle cell contraction	BP	NA	NA	0.0161914	0.427804	NA	NA	NA	Atp2a2/Nedd4l	NA
GO:0046394	carboxylic acid biosynthetic process	BP	0.586767	0.701097	0.0169518	0.427804	0.0279428	0.384487	Daglb/Pecr	Acmsd/Ugdh/Cyp7b1/Cyp4a12b/Gls2	Apoa4/Apoc2/Lipg/Shmt1/Fads1/Oxsm
GO:1905897	regulation of response to endoplasmic reticulum stress	BP	0.511167	0.661781	0.0170024	0.427804	NA	NA	Tmed2	Hyou1/Syvn1/Ptpn1	NA
GO:0016053	organic acid biosynthetic process	BP	0.589411	0.701563	0.0172738	0.427804	0.0285208	0.388541	Daglb/Pecr	Acmsd/Ugdh/Cyp7b1/Cyp4a12b/Gls2	Apoa4/Apoc2/Lipg/Shmt1/Fads1/Oxsm
GO:0030515	snoRNA binding	BP	NA	NA	0.0172878	0.273363	NA	NA	NA	Ddx21/Nop56	NA
GO:1903427	negative regulation of reactive oxygen species biosynthetic process	BP	0.233976	0.570222	0.017356	0.427804	NA	NA	Zc3h12a	Dynll1/Stat3	NA
GO:0002250	adaptive immune response	BP	0.13587	0.566971	0.0175999	0.427804	0.906334	0.945299	Zc3h12a/Crp/Fadd/Tec	C8b/Susd4/Tfe3/Stat3/C2	Prkcz
GO:0032640	tumor necrosis factor production	BP	0.161556	0.566971	0.0176109	0.427804	0.574712	0.775183	Zc3h12a/Fadd	Gstp1/Zbtb20/Tirap	Cd36
GO:0050776	regulation of immune response	BP	0.275883	0.570834	0.017782	0.427804	0.789805	0.885842	Zc3h12a/Rps3/Crp/Fadd/Tec	C6/C8b/Susd4/Ddx21/Shb/Tirap/C2	Cd36/Prkcz/Cd59a
GO:0071706	tumor necrosis factor superfamily cytokine production	BP	0.164897	0.566971	0.0182315	0.427804	0.579489	0.777481	Zc3h12a/Fadd	Gstp1/Zbtb20/Tirap	Cd36
GO:0009410	response to xenobiotic stimulus	BP	NA	NA	0.0182315	0.427804	0.0543906	0.541156	NA	Cyp2c70/Ugt2b1/Cyp26b1	Cyp2b9/Cryz/Cyp2b10
GO:0004601	peroxidase activity	BP	NA	NA	0.0184825	0.275063	0.0413055	0.290037	NA	Gstp1/Gstp2	Gstk1/Gstt1
GO:0032757	positive regulation of interleukin-8 production	BP	0.241245	0.570222	0.0185553	0.427804	NA	NA	Fadd	Stat3/Tirap	NA
GO:2000377	regulation of reactive oxygen species metabolic process	BP	0.386573	0.600889	0.0190227	0.427804	0.796429	0.886396	Zc3h12a/Crp	Gstp1/Egfr/Dynll1/Stat3	Cd36
GO:1901605	alpha-amino acid metabolic process	BP	0.740843	0.785435	0.0190227	0.427804	0.796429	0.886396	Adss	Fh1/Acmsd/Kyat3/Gls2	Shmt1
GO:0016705	oxidoreductase activity, acting on paired donors, with incorporation or reduction of molecular oxygen	BP	0.738346	0.794237	0.0197787	0.277724	0.00524985	0.130503	Hif1an	Cyp2c70/Cyp7b1/Cyp4a12b/Cyp26b1	Cyp2b9/Cyp17a1/Cyp2b10/Kdm1b/Bbox1/Fads1
GO:0060964	regulation of gene silencing by miRNA	BP	0.248445	0.570222	0.0197886	0.427804	NA	NA	Zc3h12a	Egfr/Stat3	NA
GO:0090322	regulation of superoxide metabolic process	BP	0.248445	0.570222	0.0197886	0.427804	0.285857	0.643045	Crp	Gstp1/Egfr	Cd36
GO:0050730	regulation of peptidyl-tyrosine phosphorylation	BP	0.153315	0.566971	0.0199228	0.427804	0.213516	0.623945	Mvp/Tec/Prkce	Cadm4/Egfr/Ptpn1/Gfra1	Cd36/Unc119/Prkcz
GO:0032675	regulation of interleukin-6 production	BP	0.538484	0.674954	0.0208347	0.427804	0.228074	0.623945	Zc3h12a	Stat3/Zbtb20/Tirap	Aqp4/Cd36
GO:0042326	negative regulation of phosphorylation	BP	0.152943	0.566971	0.0209695	0.427804	0.966769	0.98005	Mvp/Zc3h12a/Strap/Inpp5k/Tmed2	Cadm4/Gstp1/Dynll1/Ptpn1/Stat3/Shb	Prkcz
GO:0002287	alpha-beta T cell activation involved in immune response	BP	0.255578	0.570222	0.0210555	0.427804	0.29384	0.643045	Zc3h12a	Stat3/Shb	Prkcz
GO:0002293	alpha-beta T cell differentiation involved in immune response	BP	0.255578	0.570222	0.0210555	0.427804	0.29384	0.643045	Zc3h12a	Stat3/Shb	Prkcz
GO:0002294	CD4-positive, alpha-beta T cell differentiation involved in immune response	BP	0.255578	0.570222	0.0210555	0.427804	0.29384	0.643045	Zc3h12a	Stat3/Shb	Prkcz
GO:0042093	T-helper cell differentiation	BP	0.255578	0.570222	0.0210555	0.427804	0.29384	0.643045	Zc3h12a	Stat3/Shb	Prkcz
GO:0016064	immunoglobulin mediated immune response	BP	0.54725	0.679159	0.0222091	0.427804	NA	NA	Crp	C8b/Susd4/C2	NA
GO:0016684	oxidoreductase activity, acting on peroxide as acceptor	BP	NA	NA	0.0222683	0.277724	0.0493895	0.33235	NA	Gstp1/Gstp2	Gstk1/Gstt1
GO:0060147	regulation of posttranscriptional gene silencing	BP	0.262644	0.570371	0.0223553	0.427804	NA	NA	Zc3h12a	Egfr/Stat3	NA
GO:0060966	regulation of gene silencing by RNA	BP	0.262644	0.570371	0.0223553	0.427804	NA	NA	Zc3h12a	Egfr/Stat3	NA
GO:1903580	positive regulation of ATP metabolic process	BP	0.262644	0.570371	0.0223553	0.427804	0.301734	0.643045	Atpsckmt	Stat3/Zbtb20	Gck
GO:0048010	vascular endothelial growth factor receptor signaling pathway	BP	NA	NA	0.0223553	0.427804	0.301734	0.643045	NA	Cadm4/Ptpn1	Cd59a
GO:0019901	protein kinase binding	BP	0.664158	0.741002	0.0231864	0.277724	0.798261	0.856605	Mvp/Rps3/Prkce/Ikbkb	Cadm4/Gstp1/Egfr/Gstp2/Ptpn1/Stat3/Dact2/Tirap	Camk2b/Sorbs1/Prkcz/Dele1
GO:0008391	arachidonic acid monooxygenase activity	BP	NA	NA	0.0235957	0.277724	0.0522015	0.342866	NA	Cyp2c70/Cyp4a12b	Cyp2b9/Cyp2b10
GO:0019724	B cell mediated immunity	BP	0.555852	0.682661	0.0236321	0.427804	NA	NA	Crp	C8b/Susd4/C2	NA
GO:0048255	mRNA stabilization	BP	NA	NA	0.0236876	0.427804	NA	NA	NA	Apobec1/Tirap	NA
GO:0016529	sarcoplasmic reticulum	BP	0.28157	0.754329	0.0245144	0.643051	0.323947	0.751724	Hsp90b1	Atp2a2/Jph1	Camk2b
GO:0070661	leukocyte proliferation	BP	0.0568523	0.566971	0.0248167	0.427804	NA	NA	Rps3/Crp/Fadd/Atm	Igfbp2/Gstp1/Shb/Tirap	NA
GO:0032635	interleukin-6 production	BP	0.564291	0.685065	0.0251037	0.427804	0.252849	0.63381	Zc3h12a	Stat3/Zbtb20/Tirap	Aqp4/Cd36
GO:0010038	response to metal ion	BP	0.429647	0.618278	0.0253427	0.427804	0.51472	0.745966	S100a16/Crp	Apobec1/Egfr/Nedd4l/Slc30a5	Khk/Camk2b
GO:0019902	phosphatase binding	BP	0.17331	0.509991	0.0256926	0.277724	0.250346	0.493059	Mvp/Ikbkb/Hsp90b1	Cadm4/Egfr/Ptpn1/Stat3	Ppp1r3c/Gck/Stat1
GO:0005504	fatty acid binding	BP	0.278373	0.536862	0.0263453	0.277724	0.0579919	0.353422	Afm	Gstp1/Gstp2	Fabp2/Cd36
GO:0016709	oxidoreductase activity, acting on paired donors, with incorporation or reduction of molecular oxygen, NAD(P)H as one donor, and incorporation of one atom of oxygen	BP	NA	NA	0.0263453	0.277724	NA	NA	NA	Cyp4a12b/Cyp26b1	NA
GO:0006984	ER-nucleus signaling pathway	BP	0.283445	0.570834	0.0264474	0.427804	NA	NA	Tmed2	Atp2a2/Ptpn1	NA
GO:0006110	regulation of glycolytic process	BP	NA	NA	0.0264474	0.427804	0.324896	0.656089	NA	Stat3/Zbtb20	Gck
GO:0044703	multi-organism reproductive process	BP	0.742333	0.786599	0.0265486	0.427804	0.29492	0.643045	Atm/Bscl2/Tmed2	Spin1/Crem/Fetub/Stat3/Shb/Cyp26b1/Foxa3	Camk2b/Tle3/Syne1/Stx2/Kdm1b/Paqr7
GO:0016860	intramolecular oxidoreductase activity	BP	NA	NA	0.0277666	0.280998	0.333297	0.532835	NA	Pdia5/Creld2	Ebpl
GO:0002292	T cell differentiation involved in immune response	BP	0.29025	0.570834	0.0278738	0.427804	0.332446	0.656368	Zc3h12a	Stat3/Shb	Prkcz
GO:0051403	stress-activated MAPK cascade	BP	0.0636884	0.566971	0.0280737	0.427804	NA	NA	Zc3h12a/Rps3/Arl6ip5/Map3k13	Gstp1/Egfr/Ptpn1/Tirap	NA
GO:0002460	adaptive immune response based on somatic recombination of immune receptors built from immunoglobulin superfamily domains	BP	0.195352	0.568967	0.0292136	0.427804	0.837888	0.910976	Zc3h12a/Crp/Fadd	C8b/Susd4/Stat3/C2	Prkcz
GO:0043489	RNA stabilization	BP	NA	NA	0.0293307	0.427804	NA	NA	NA	Apobec1/Tirap	NA
GO:0009895	negative regulation of catabolic process	BP	0.665258	0.735444	0.0293585	0.427804	NA	NA	Bscl2/Smg1	Apobec1/Etfbkmt/Egfr/Stat3/Tirap	NA
GO:0051704	multi-organism process	BP	0.758766	0.796447	0.0301489	0.427804	0.316506	0.650312	Atm/Bscl2/Tmed2	Spin1/Crem/Fetub/Stat3/Shb/Cyp26b1/Foxa3	Camk2b/Tle3/Syne1/Stx2/Kdm1b/Paqr7
GO:0016528	sarcoplasm	BP	0.309037	0.757094	0.0301629	0.643051	0.354437	0.761556	Hsp90b1	Atp2a2/Jph1	Camk2b
GO:0042100	B cell proliferation	BP	0.303667	0.575419	0.0308175	0.427804	NA	NA	Atm	Shb/Tirap	NA
GO:0070252	actin-mediated cell contraction	BP	NA	NA	0.0308175	0.427804	NA	NA	NA	Atp2a2/Nedd4l	NA
GO:0042593	glucose homeostasis	BP	0.205063	0.568967	0.0315754	0.427804	0.279055	0.643045	Inpp5k/Prkce/Ncoa5	Dynll1/Stat3/Zbtb20/Foxa3	Aqp4/Cd36/Gck
GO:0033500	carbohydrate homeostasis	BP	0.207509	0.568967	0.0321831	0.427804	0.282092	0.643045	Inpp5k/Prkce/Ncoa5	Dynll1/Stat3/Zbtb20/Foxa3	Aqp4/Cd36/Gck
GO:0031050	dsRNA processing	BP	0.310281	0.575748	0.0323336	0.427804	NA	NA	Zc3h12a	Egfr/Stat3	NA
GO:0032760	positive regulation of tumor necrosis factor production	BP	0.310281	0.575748	0.0323336	0.427804	0.354598	0.668617	Fadd	Zbtb20/Tirap	Cd36
GO:0035196	production of miRNAs involved in gene silencing by miRNA	BP	0.310281	0.575748	0.0323336	0.427804	NA	NA	Zc3h12a	Egfr/Stat3	NA
GO:0070918	production of small RNA involved in gene silencing by RNA	BP	0.310281	0.575748	0.0323336	0.427804	NA	NA	Zc3h12a	Egfr/Stat3	NA
GO:1903557	positive regulation of tumor necrosis factor superfamily cytokine production	BP	0.310281	0.575748	0.0323336	0.427804	0.354598	0.668617	Fadd	Zbtb20/Tirap	Cd36
GO:1902373	negative regulation of mRNA catabolic process	BP	NA	NA	0.0323336	0.427804	NA	NA	NA	Apobec1/Tirap	NA
GO:0070372	regulation of ERK1 and ERK2 cascade	BP	NA	NA	0.0327975	0.427804	0.558602	0.766506	NA	Gstp1/Egfr/Ptpn1/Tirap	Cd36/Prkcz
GO:0043467	regulation of generation of precursor metabolites and energy	BP	0.233673	0.570222	0.0331883	0.427804	0.00447438	0.197478	Inpp5k/Atpsckmt	Etfbkmt/Stat3/Zbtb20	Ppp1r3c/Khk/Gck/Sorbs1/Taco1
GO:0048732	gland development	BP	0.417796	0.615843	0.0336686	0.427804	0.768365	0.875659	Cobl/Fadd/Atm	Egfr/Cyp7b1/Cobl/Foxa3/Irf6	Btrc/Rps6ka1
GO:0005080	protein kinase C binding	BP	NA	NA	0.0337498	0.328411	NA	NA	NA	Dact2/Tirap	NA
GO:0032642	regulation of chemokine production	BP	NA	NA	0.0338786	0.427804	NA	NA	NA	Gstp1/Tirap	NA
GO:1905268	negative regulation of chromatin organization	BP	NA	NA	0.0338786	0.427804	NA	NA	NA	Apobec1/Fh1	NA
GO:0001678	cellular glucose homeostasis	BP	0.6117	0.712467	0.0349497	0.427804	0.302497	0.643897	Prkce	Dynll1/Zbtb20/Foxa3	Aqp4/Gck
GO:0016712	oxidoreductase activity, acting on paired donors, with incorporation or reduction of molecular oxygen, reduced flavin or flavoprotein as one donor, and incorporation of one atom of oxygen	BP	NA	NA	0.0353176	0.330939	0.0765835	0.405516	NA	Cyp2c70/Cyp4a12b	Cyp2b9/Cyp2b10
GO:0032637	interleukin-8 production	BP	0.0572111	0.566971	0.0354521	0.427804	NA	NA	Crp/Fadd	Stat3/Tirap	NA
GO:0032651	regulation of interleukin-1 beta production	BP	0.323324	0.578125	0.0354521	0.427804	0.368961	0.672945	Zc3h12a	Gstp1/Stat3	Aqp4
GO:0043367	CD4-positive, alpha-beta T cell differentiation	BP	0.323324	0.578125	0.0354521	0.427804	0.368961	0.672945	Zc3h12a	Stat3/Shb	Prkcz
GO:0032602	chemokine production	BP	NA	NA	0.0354521	0.427804	NA	NA	NA	Gstp1/Tirap	NA
GO:0062012	regulation of small molecule metabolic process	BP	0.21557	0.568967	0.035705	0.427804	0.0222986	0.340602	Inpp5k/Prkce/Abcb11/Atpsckmt	Etfbkmt/Fh1/Acmsd/Stat3/Zbtb20	Apoa4/Ppp1r3c/Khk/Apoc2/Gck/Sorbs1/Tysnd1
GO:0001726	ruffle	BP	0.0757804	0.608145	0.0365946	0.643051	0.692309	0.844125	Rps3/Cobl/Inpp5k	Tnfrsf12a/Cobl/Tirap	Cdk6
GO:0018108	peptidyl-tyrosine phosphorylation	BP	0.229805	0.570222	0.037962	0.427804	0.309541	0.648754	Mvp/Tec/Prkce	Cadm4/Egfr/Ptpn1/Gfra1	Cd36/Unc119/Prkcz
GO:0043405	regulation of MAP kinase activity	BP	0.229805	0.570222	0.037962	0.427804	NA	NA	Rps3/Inpp5k/Map3k13	Gstp1/Egfr/Ptpn1/Tirap	NA
GO:0048609	multicellular organismal reproductive process	BP	0.639249	0.722466	0.0385219	0.427804	0.539617	0.755627	Atm/Bscl2/Tmed2	Spin1/Crem/Egfr/Shb/Cyp26b1/Foxa3	Tle3/Syne1/Kdm1b/Paqr7
GO:0043470	regulation of carbohydrate catabolic process	BP	NA	NA	0.0386823	0.427804	0.383006	0.673036	NA	Stat3/Zbtb20	Gck
GO:0048708	astrocyte differentiation	BP	NA	NA	0.0386823	0.427804	NA	NA	NA	Egfr/Stat3	NA
GO:0018212	peptidyl-tyrosine modification	BP	0.234822	0.570222	0.0393224	0.427804	0.31566	0.650312	Mvp/Tec/Prkce	Cadm4/Egfr/Ptpn1/Gfra1	Cd36/Unc119/Prkcz
GO:0032504	multicellular organism reproduction	BP	0.645107	0.724493	0.0399177	0.427804	0.546528	0.761527	Atm/Bscl2/Tmed2	Spin1/Crem/Egfr/Shb/Cyp26b1/Foxa3	Tle3/Syne1/Kdm1b/Paqr7
GO:0070371	ERK1 and ERK2 cascade	BP	NA	NA	0.0400131	0.427804	0.593504	0.785572	NA	Gstp1/Egfr/Ptpn1/Tirap	Cd36/Prkcz
GO:0043407	negative regulation of MAP kinase activity	BP	0.342432	0.582714	0.0403381	0.427804	NA	NA	Inpp5k	Gstp1/Ptpn1	NA
GO:0003774	motor activity	BP	0.342746	0.583535	0.0418628	0.365217	NA	NA	Myo1b	Dynll1/Myo1e	NA
GO:0032648	regulation of interferon-beta production	BP	NA	NA	0.0420204	0.427804	NA	NA	NA	Zbtb20/Tirap	NA
GO:0001659	temperature homeostasis	BP	0.640433	0.722466	0.0424703	0.427804	0.116854	0.623945	Bscl2	Fh1/Tfe3/Stat3	Cd36/Esrrg/Tle3
GO:0048871	multicellular organismal homeostasis	BP	0.4629	0.638833	0.0434277	0.427804	0.175251	0.623945	Strap/Bscl2/Inpp5k	Egfr/Fh1/Tfe3/Stat3/Cyp26b1	Aqp4/Tjp3/Cd36/Esrrg/Tle3
GO:0016324	apical plasma membrane	BP	0.836951	0.925566	0.0434664	0.643051	0.0191959	0.336407	Abcb11	Igfbp2/Egfr/Rapgef4/Slc30a5	Aqp8/Tjp3/Slc23a1/Prkcz/Acy3/Slc22a1
GO:0006801	superoxide metabolic process	BP	0.354873	0.589888	0.0437288	0.427804	0.0928189	0.623945	Crp	Gstp1/Egfr	Apoa4/Cd36
GO:0009064	glutamine family amino acid metabolic process	BP	NA	NA	0.0437288	0.427804	NA	NA	NA	Fh1/Gls2	NA
GO:0032608	interferon-beta production	BP	NA	NA	0.0437288	0.427804	NA	NA	NA	Zbtb20/Tirap	NA
GO:0048008	platelet-derived growth factor receptor signaling pathway	BP	NA	NA	0.0437288	0.427804	NA	NA	NA	Ptpn1/Myo1e	NA
GO:1902369	negative regulation of RNA catabolic process	BP	NA	NA	0.0437288	0.427804	NA	NA	NA	Apobec1/Tirap	NA
GO:0050714	positive regulation of protein secretion	BP	0.647281	0.724493	0.0444679	0.427804	0.343479	0.661917	Prkce	Egfr/Dynll1/Rapgef4	Cd36/Gck
GO:0032611	interleukin-1 beta production	BP	0.361006	0.591652	0.0454628	0.427804	0.0962647	0.623945	Zc3h12a	Gstp1/Stat3	Aqp4/Cd36
GO:0030216	keratinocyte differentiation	BP	NA	NA	0.0454628	0.427804	NA	NA	NA	Cyp26b1/Irf6	NA
GO:0016054	organic acid catabolic process	BP	0.8323	0.852464	0.0457883	0.427804	0.617586	0.800304	Abcb11	Etfbkmt/Acmsd/Cyp26b1/Gls2	Tysnd1/Shmt1
GO:0046395	carboxylic acid catabolic process	BP	0.8323	0.852464	0.0457883	0.427804	0.617586	0.800304	Abcb11	Etfbkmt/Acmsd/Cyp26b1/Gls2	Tysnd1/Shmt1
GO:0010563	negative regulation of phosphorus metabolic process	BP	0.126482	0.566971	0.0463391	0.427804	0.983821	0.986048	Mvp/Zc3h12a/Strap/Inpp5k/Ikbkb/Tmed2	Cadm4/Gstp1/Dynll1/Ptpn1/Stat3/Shb	Prkcz
GO:0045936	negative regulation of phosphate metabolic process	BP	0.126482	0.566971	0.0463391	0.427804	0.983821	0.986048	Mvp/Zc3h12a/Strap/Inpp5k/Ikbkb/Tmed2	Cadm4/Gstp1/Dynll1/Ptpn1/Stat3/Shb	Prkcz
GO:0050679	positive regulation of epithelial cell proliferation	BP	NA	NA	0.0465119	0.427804	NA	NA	NA	Egfr/Cyp7b1/Stat3	NA
GO:0015629	actin cytoskeleton	BP	0.498946	0.792908	0.0469092	0.643051	0.206172	0.642555	Cobl/Myo1b/Ncoa5	Tars/Cobl/Klhl2/Myo1e/Foxa3	Svil/Gck/Sorbs1/Prkcz/Septin9
GO:0043507	positive regulation of JUN kinase activity	BP	0.0754637	0.566971	0.0472219	0.427804	NA	NA	Rps3/Map3k13	Ptpn1/Tirap	NA
GO:0001655	urogenital system development	BP	NA	NA	0.0473016	0.427804	0.880886	0.934369	NA	Cyp7b1/Dact2/Cyp4a12b/Myo1e	Stat1
GO:0008395	steroid hydroxylase activity	BP	NA	NA	0.0488241	0.384053	0.0172345	0.198812	NA	Cyp2c70/Cyp7b1	Cyp2b9/Cyp17a1/Cyp2b10
GO:0030971	receptor tyrosine kinase binding	BP	NA	NA	0.0488241	0.384053	NA	NA	NA	Cadm4/Ptpn1	NA
GO:0002286	T cell activation involved in immune response	BP	0.3731	0.595014	0.0490058	0.427804	0.423311	0.694152	Zc3h12a	Stat3/Shb	Prkcz
GO:0019369	arachidonic acid metabolic process	BP	0.3731	0.595014	0.0490058	0.427804	0.0170971	0.322117	Daglb	Cyp2c70/Cyp4a12b	Cyp2b9/Cyp2b10/Fads1
GO:0032652	regulation of interleukin-1 production	BP	0.3731	0.595014	0.0490058	0.427804	0.423311	0.694152	Zc3h12a	Gstp1/Stat3	Aqp4
GO:0060968	regulation of gene silencing	BP	0.3731	0.595014	0.0490058	0.427804	0.423311	0.694152	Zc3h12a	Egfr/Stat3	H3c10
GO:0006749	glutathione metabolic process	BP	NA	NA	0.0490058	0.427804	0.103264	0.623945	NA	Gstp1/Gstp2	Gstk1/Gstt1
GO:0070373	negative regulation of ERK1 and ERK2 cascade	BP	NA	NA	0.0490058	0.427804	NA	NA	NA	Gstp1/Ptpn1	NA
GO:2000378	negative regulation of reactive oxygen species metabolic process	BP	0.080979	0.566971	0.0508139	0.427804	NA	NA	Zc3h12a/Crp	Dynll1/Stat3	NA
GO:0046649	lymphocyte activation	BP	0.274057	0.570834	0.0516968	0.427804	0.597688	0.788083	Kat7/Zc3h12a/Rps3/Fadd/Atm	Igfbp2/Syvn1/Stat3/Shb/Cyp26b1/Tirap	Vnn1/Lgals8/Prkcz/Cdk6
GO:0030307	positive regulation of cell growth	BP	0.67025	0.735444	0.0518225	0.427804	NA	NA	Map3k13	Tnfrsf12a/Egfr/Nedd4l	NA
GO:0002443	leukocyte mediated immunity	BP	0.551276	0.680317	0.0520079	0.427804	0.888785	0.93637	Crp/Fadd	C8b/Susd4/Ddx21/C2	Prkcz
GO:0044106	cellular amine metabolic process	BP	NA	NA	0.0526458	0.427804	NA	NA	NA	Fh1/Acmsd	NA
GO:0031330	negative regulation of cellular catabolic process	BP	0.84632	0.863521	0.0528165	0.427804	NA	NA	Smg1	Apobec1/Etfbkmt/Stat3/Tirap	NA
GO:2001242	regulation of intrinsic apoptotic signaling pathway	BP	0.673409	0.736495	0.0529187	0.427804	0.375728	0.673036	Rps3	Hyou1/Syvn1/Ptpn1	Vnn1/Pttg1ip
GO:0044291	cell-cell contact zone	BP	NA	NA	0.0533827	0.643051	NA	NA	NA	Cadm4/Atp2a2	NA
GO:0007276	gamete generation	BP	0.751546	0.791765	0.0534057	0.427804	0.385204	0.673036	Atm/Bscl2	Spin1/Crem/Shb/Cyp26b1/Foxa3	Tle3/Syne1/Kdm1b/Paqr7
GO:0016765	transferase activity, transferring alkyl or aryl (other than methyl) groups	BP	NA	NA	0.0543009	0.384053	0.114595	0.464916	NA	Gstp1/Gstp2	Gstk1/Gstt1
GO:0015711	organic anion transport	BP	0.0961187	0.566971	0.849923	0.864629	2.69922e-05	0.0421581	Slc26a1/Arl6ip5/Lrrc8a/Abcb11/Slc6a13	Slco2a1	Fabp2/Aqp8/Apoa4/Cd36/Apoc2/Slc17a4/Slc16a13/Slc23a1/Plscr2/Lrrc8d/Slc10a1/Slc25a1
GO:0006575	cellular modified amino acid metabolic process	BP	NA	NA	0.218872	0.446787	5.79018e-05	0.0421581	NA	Gstp1/Gstp2	Vnn1/Dio1/Serinc2/Vnn3/Gstk1/Gstt1/Shmt1/Bbox1
GO:0070873	regulation of glycogen metabolic process	BP	0.188896	0.566971	NA	NA	9.12791e-05	0.0421581	Inpp5k	NA	Ppp1r3c/Khk/Gck/Sorbs1
GO:0015850	organic hydroxy compound transport	BP	0.362813	0.5923	0.625583	0.691711	0.000119023	0.0421581	Osbp/Abcb11	Apom	Aqp8/Apoa4/Cd36/Apoc2/Gck/Lipg/Slc22a1/Slc10a1
GO:0006820	anion transport	BP	0.166661	0.566971	0.897639	0.905607	0.000154432	0.045288	Slc26a1/Arl6ip5/Lrrc8a/Abcb11/Slc6a13	Slco2a1	Fabp2/Aqp8/Apoa4/Cd36/Apoc2/Slc17a4/Slc16a13/Slc23a1/Plscr2/Lrrc8d/Slc10a1/Slc25a1
GO:0032881	regulation of polysaccharide metabolic process	BP	0.226639	0.568967	NA	NA	0.000209809	0.045288	Inpp5k	NA	Ppp1r3c/Khk/Gck/Sorbs1
GO:0042953	lipoprotein transport	BP	NA	NA	0.0903502	0.427804	0.000354594	0.0627986	NA	Apobec1	Cd36/Apoc2/Unc119
GO:0044872	lipoprotein localization	BP	NA	NA	0.0969571	0.427804	0.000447653	0.0660661	NA	Apobec1	Cd36/Apoc2/Unc119
GO:0015293	symporter activity	BP	0.439408	0.605096	NA	NA	0.000618807	0.0999374	Slc6a13	NA	Slc17a4/Slc16a13/Slc23a1/Slc22a1/Slc10a1
GO:0005979	regulation of glycogen biosynthetic process	BP	0.157396	0.566971	NA	NA	0.000971504	0.114702	Inpp5k	NA	Ppp1r3c/Gck/Sorbs1
GO:0010962	regulation of glucan biosynthetic process	BP	0.157396	0.566971	NA	NA	0.000971504	0.114702	Inpp5k	NA	Ppp1r3c/Gck/Sorbs1
GO:0015081	sodium ion transmembrane transporter activity	BP	0.311303	0.560345	NA	NA	0.000988527	0.106109	Slc6a13	NA	Slc23a1/Slc22a1/Cpox/Slc10a1
GO:0015318	inorganic molecular entity transmembrane transporter activity	BP	0.130979	0.509991	0.350625	0.544222	0.00145924	0.106109	Slc26a1/Lrrc8a/Surf1/Abcb11/Slc6a13	Slco2a1/Atp2a2/Slc30a5	Aqp4/Aqp8/Cd36/Slc17a4/Slc16a13/Slc23a1/Lrrc8d/Slc22a1/Cpox/Slc10a1
GO:0046889	positive regulation of lipid biosynthetic process	BP	NA	NA	0.426189	0.569477	0.00154157	0.148693	NA	Zbtb20	Apoa4/Apoc2/Cyp17a1/Pcx/Sorbs1
GO:0008610	lipid biosynthetic process	BP	0.897455	0.905572	0.793172	0.821104	0.00159524	0.148693	Daglb/Pecr	Cyp7b1/Zbtb20	Apoa4/Apoc2/Cyp17a1/Pcx/Hsd3b7/Lipg/Erg28/Sorbs1/Agpat2/Fads1/Agpat3/Oxsm
GO:0008509	anion transmembrane transporter activity	BP	0.0564994	0.509991	0.681084	0.733252	0.00177789	0.106109	Slc26a1/Lrrc8a/Abcb11/Slc6a13	Slco2a1	Cd36/Slc17a4/Slc16a13/Slc23a1/Lrrc8d/Slc22a1/Slc10a1
GO:0006631	fatty acid metabolic process	BP	0.545968	0.679159	0.37371	0.540437	0.00188444	0.166867	Daglb/Pecr/Abcb11	Etfbkmt/Cyp2c70/Cyp4a12b	Cyp2b9/Fabp2/Apoa4/Cd36/Apoc2/Lipg/Cyp2b10/Tysnd1/Fads1/Oxsm
GO:0032885	regulation of polysaccharide biosynthetic process	BP	0.196588	0.568967	NA	NA	0.00202491	0.170767	Inpp5k	NA	Ppp1r3c/Gck/Sorbs1
GO:0022857	transmembrane transporter activity	BP	0.188886	0.509991	0.586908	0.684275	0.00231391	0.106109	Gc/Slc26a1/Lrrc8a/Surf1/Abcb11/Slc6a13	Slco2a1/Atp2a2/Slc30a5	Aqp4/Aqp8/Slc35f2/Cd36/Slc17a4/Slc16a13/Slc23a1/Lrrc8d/Slc22a1/Cpox/Slc10a1/Slc25a1
GO:0015370	solute:sodium symporter activity	BP	0.200349	0.509991	NA	NA	0.00231532	0.106109	Slc6a13	NA	Slc23a1/Slc22a1/Slc10a1
GO:0045834	positive regulation of lipid metabolic process	BP	0.328326	0.578798	0.596907	0.668237	0.00256395	0.176979	Daglb/Prkce	Zbtb20	Apoa4/Cd36/Apoc2/Cyp17a1/Pcx/Sorbs1
GO:0005977	glycogen metabolic process	BP	0.396612	0.602919	NA	NA	0.0028044	0.176979	Inpp5k	NA	Ppp1r3c/Khk/Gck/Sorbs1
GO:0006073	cellular glucan metabolic process	BP	0.396612	0.602919	NA	NA	0.0028044	0.176979	Inpp5k	NA	Ppp1r3c/Khk/Gck/Sorbs1
GO:0044042	glucan metabolic process	BP	0.396612	0.602919	NA	NA	0.0028044	0.176979	Inpp5k	NA	Ppp1r3c/Khk/Gck/Sorbs1
GO:0097006	regulation of plasma lipoprotein particle levels	BP	0.408039	0.60737	0.330702	0.515872	0.00321129	0.176979	Crp	Apom	Apoa4/Cd36/Apoc2/Lipg
GO:0005978	glycogen biosynthetic process	BP	0.226639	0.568967	NA	NA	0.00323809	0.176979	Inpp5k	NA	Ppp1r3c/Gck/Sorbs1
GO:0009250	glucan biosynthetic process	BP	0.226639	0.568967	NA	NA	0.00323809	0.176979	Inpp5k	NA	Ppp1r3c/Gck/Sorbs1
GO:0005319	lipid transporter activity	BP	0.202705	0.509991	0.138106	0.40162	0.00328509	0.106109	Osbp/Abcb11	Slco2a1/Apom	Fabp2/Apoa4/Cd36/Plscr2/Slc10a1
GO:0006112	energy reserve metabolic process	BP	0.413672	0.611224	NA	NA	0.00342908	0.176979	Inpp5k	NA	Ppp1r3c/Khk/Gck/Sorbs1
GO:0016042	lipid catabolic process	BP	0.0608859	0.566971	0.0792282	0.427804	0.00347603	0.176979	Daglb/Bscl2/Ddhd2/Prkce/Abcb11	Ces2a/Etfbkmt/Plcxd2/Cyp26b1	Apoa4/Ces2e/Apoc2/Hsd3b7/Lipg/Tysnd1/Plbd1/Smpdl3a
GO:0006869	lipid transport	BP	0.639695	0.722466	0.495495	0.610379	0.00387013	0.180752	Osbp/Abcb11	Slco2a1/Apom	Fabp2/Aqp8/Apoa4/Cd36/Apoc2/Plscr2/Lipg/Slc10a1
GO:0015718	monocarboxylic acid transport	BP	0.22319	0.568967	0.497253	0.610379	0.00391221	0.180752	Abcb11/Slc6a13	Slco2a1	Fabp2/Aqp8/Cd36/Slc16a13/Slc10a1
GO:0090208	positive regulation of triglyceride metabolic process	BP	0.241245	0.570222	NA	NA	0.00398043	0.180752	Daglb	NA	Apoa4/Cd36/Apoc2
GO:0031225	anchored component of membrane	BP	NA	NA	0.34199	0.655593	0.00426548	0.336407	NA	Gfra1	Gpc1/Vnn1/Vnn3/Cd59a
GO:0006633	fatty acid biosynthetic process	BP	0.24068	0.570222	NA	NA	0.00487975	0.197478	Daglb/Pecr	NA	Apoa4/Apoc2/Lipg/Fads1/Oxsm
GO:0044264	cellular polysaccharide metabolic process	BP	0.451646	0.63243	NA	NA	0.00524081	0.197478	Inpp5k	NA	Ppp1r3c/Khk/Gck/Sorbs1
GO:0034381	plasma lipoprotein particle clearance	BP	0.269643	0.570834	0.213872	0.443076	0.00575511	0.202554	Crp	Apom	Cd36/Apoc2/Lipg
GO:0015294	solute:cation symporter activity	BP	0.26477	0.536862	NA	NA	0.00580347	0.133894	Slc6a13	NA	Slc23a1/Slc22a1/Slc10a1
GO:0006006	glucose metabolic process	BP	0.760104	0.797434	NA	NA	0.00630721	0.202554	Inpp5k	NA	Ppp1r3c/Khk/Pcx/Gck/Sorbs1/Car5a
GO:0010898	positive regulation of triglyceride catabolic process	BP	0.0993322	0.566971	NA	NA	0.00633531	0.202554	Daglb	NA	Apoa4/Apoc2
GO:0042044	fluid transport	BP	0.0993322	0.566971	NA	NA	0.00633531	0.202554	Inpp5k	NA	Aqp4/Aqp8
GO:0055091	phospholipid homeostasis	BP	0.0993322	0.566971	NA	NA	0.00633531	0.202554	Abcb11	NA	Lipg/Tlcd1
GO:0015918	sterol transport	BP	0.472242	0.645886	0.387033	0.548082	0.00651924	0.202554	Osbp	Apom	Apoa4/Cd36/Apoc2/Lipg
GO:0030301	cholesterol transport	BP	0.472242	0.645886	0.387033	0.548082	0.00651924	0.202554	Osbp	Apom	Apoa4/Cd36/Apoc2/Lipg
GO:0005976	polysaccharide metabolic process	BP	0.47727	0.645886	NA	NA	0.00686837	0.209722	Inpp5k	NA	Ppp1r3c/Khk/Gck/Sorbs1
GO:0015291	secondary active transmembrane transporter activity	BP	0.264294	0.536862	0.545764	0.657516	0.00711734	0.136237	Slc26a1/Slc6a13	Slco2a1	Slc17a4/Slc16a13/Slc23a1/Slc22a1/Slc10a1
GO:0016298	lipase activity	BP	0.133876	0.509991	0.395355	0.561891	0.007305	0.136237	Daglb/Ddhd2	Ces2a	Ces2e/Lipg/Plbd1/Smpdl3a
GO:0033692	cellular polysaccharide biosynthetic process	BP	0.29025	0.570834	NA	NA	0.00735208	0.219121	Inpp5k	NA	Ppp1r3c/Gck/Sorbs1
GO:0043691	reverse cholesterol transport	BP	NA	NA	0.0836957	0.427804	0.00754737	0.219121	NA	Apom	Apoa4/Lipg
GO:0045177	apical part of cell	BP	0.698306	0.912769	0.103056	0.643051	0.0076004	0.336407	Myo1b/Abcb11	Igfbp2/Egfr/Rapgef4/Slc30a5	Fabp2/Aqp8/Tjp3/Cd36/Slc23a1/Prkcz/Acy3/Slc22a1
GO:0036041	long-chain fatty acid binding	BP	NA	NA	NA	NA	0.0089075	0.143856	NA	NA	Fabp2/Cd36
GO:0006644	phospholipid metabolic process	BP	0.716018	0.766399	NA	NA	0.00897192	0.240747	Inpp5k/Smg1	NA	Apoa4/Apoc2/Serinc2/Pcx/Plbd1/Agpat2/Agpat3/Smpdl3a
GO:0044242	cellular lipid catabolic process	BP	0.0697022	0.566971	0.334405	0.518272	0.00990916	0.255832	Daglb/Bscl2/Ddhd2/Abcb11	Etfbkmt/Cyp26b1	Apoa4/Apoc2/Lipg/Tysnd1/Plbd1/Smpdl3a
GO:0010876	lipid localization	BP	0.111059	0.566971	0.58533	0.660482	0.0102012	0.255832	Zc3h12a/Crp/Bscl2/Osbp/Abcb11	Slco2a1/Apom	Fabp2/Aqp8/Apoa4/Cd36/Apoc2/Plscr2/Lipg/Slc10a1
GO:0010896	regulation of triglyceride catabolic process	BP	0.124686	0.566971	NA	NA	0.0102564	0.255832	Daglb	NA	Apoa4/Apoc2
GO:0046503	glycerolipid catabolic process	BP	0.0572111	0.566971	NA	NA	0.0105453	0.255832	Daglb/Ddhd2	NA	Apoa4/Apoc2/Lipg
GO:0000271	polysaccharide biosynthetic process	BP	0.323324	0.578125	NA	NA	0.0105453	0.255832	Inpp5k	NA	Ppp1r3c/Gck/Sorbs1
GO:0008514	organic anion transmembrane transporter activity	BP	0.0998584	0.509991	0.584132	0.684192	0.010959	0.159049	Slc26a1/Abcb11/Slc6a13	Slco2a1	Cd36/Slc17a4/Slc16a13/Slc23a1/Slc10a1
GO:0001676	long-chain fatty acid metabolic process	BP	0.52502	0.670123	0.109659	0.427804	0.0110566	0.261083	Daglb	Cyp2c70/Cyp4a12b	Cyp2b9/Cd36/Cyp2b10/Fads1
GO:0010811	positive regulation of cell-substrate adhesion	BP	0.168251	0.566971	NA	NA	0.0110566	0.261083	Ninj1/Prkce	NA	Cd36/Prkcz/Cdk6/Rsu1
GO:0001954	positive regulation of cell-matrix adhesion	BP	0.329753	0.578798	NA	NA	0.0112659	0.262525	Ninj1	NA	Cd36/Prkcz/Cdk6
GO:0005343	organic acid:sodium symporter activity	BP	0.130355	0.509991	NA	NA	0.0118179	0.159049	Slc6a13	NA	Slc23a1/Slc10a1
GO:0016051	carbohydrate biosynthetic process	BP	0.691739	0.74839	NA	NA	0.0119619	0.275124	Inpp5k	NA	Ppp1r3c/Pcx/Gck/Sorbs1/Car5a
GO:0019318	hexose metabolic process	BP	0.489652	0.653737	NA	NA	0.0126687	0.283155	Inpp5k/Gale	NA	Ppp1r3c/Khk/Pcx/Gck/Sorbs1/Car5a
GO:0055088	lipid homeostasis	BP	0.331799	0.580865	0.229576	0.452807	0.0127604	0.283155	Nr5a2/Abcb11	Cyp7b1/Zbtb20	Apoa4/Apoc2/Gck/Lipg/Tlcd1
GO:0034637	cellular carbohydrate biosynthetic process	BP	0.342432	0.582714	NA	NA	0.0127907	0.283155	Inpp5k	NA	Ppp1r3c/Gck/Sorbs1
GO:0120254	olefinic compound metabolic process	BP	0.542888	0.677514	0.119103	0.427804	0.0131084	0.286605	Daglb	Cyp2c70/Cyp4a12b	Cyp2b9/Cyp17a1/Cyp2b10/Fads1
GO:0022600	digestive system process	BP	0.348682	0.586583	NA	NA	0.0135953	0.290087	Strap	NA	Fabp2/Apoa4/Cd36
GO:0090207	regulation of triglyceride metabolic process	BP	0.354873	0.589888	0.285135	0.493299	0.0144281	0.304191	Daglb	Apobec1	Apoa4/Cd36/Apoc2
GO:0004620	phospholipase activity	BP	0.348863	0.583535	NA	NA	0.014545	0.180479	Ddhd2	NA	Lipg/Plbd1/Smpdl3a
GO:0022804	active transmembrane transporter activity	BP	0.227898	0.52171	0.370418	0.558136	0.0146083	0.180479	Slc26a1/Abcb11/Slc6a13	Slco2a1/Atp2a2	Slc17a4/Slc16a13/Slc23a1/Slc22a1/Cpox/Slc10a1
GO:0015721	bile acid and bile salt transport	BP	0.149333	0.566971	NA	NA	0.0149991	0.305327	Abcb11	NA	Aqp8/Slc10a1
GO:0045178	basal part of cell	BP	NA	NA	0.282321	0.655593	0.015441	0.336407	NA	Egfr	Aqp4/Gck/Slc23a1
GO:0034361	very-low-density lipoprotein particle	BP	NA	NA	0.115216	0.643051	0.015739	0.336407	NA	Apom	Apoa4/Apoc2
GO:0034385	triglyceride-rich plasma lipoprotein particle	BP	NA	NA	0.115216	0.643051	0.015739	0.336407	NA	Apom	Apoa4/Apoc2
GO:0006641	triglyceride metabolic process	BP	0.198906	0.568967	0.470712	0.598481	0.0159955	0.321909	Daglb/Ddhd2	Apobec1	Apoa4/Cd36/Apoc2/Lipg
GO:0010984	regulation of lipoprotein particle clearance	BP	0.157396	0.566971	NA	NA	0.0167526	0.322117	Crp	NA	Apoc2/Lipg
GO:0072330	monocarboxylic acid biosynthetic process	BP	0.362813	0.5923	0.625583	0.691711	0.0168016	0.322117	Daglb/Pecr	Cyp7b1	Apoa4/Apoc2/Lipg/Fads1/Oxsm
GO:0015914	phospholipid transport	BP	NA	NA	NA	NA	0.0170971	0.322117	NA	NA	Apoa4/Apoc2/Plscr2
GO:0046890	regulation of lipid biosynthetic process	BP	NA	NA	0.628337	0.693857	0.0172974	0.322461	NA	Zbtb20	Apoa4/Apoc2/Cyp17a1/Pcx/Sorbs1
GO:0006766	vitamin metabolic process	BP	0.379061	0.596517	0.305753	0.500398	0.018044	0.326754	Gc	Cyp26b1	Vnn1/Vnn3/Shmt1
GO:0007586	digestion	BP	0.379061	0.596517	0.305753	0.500398	0.018044	0.326754	Strap	Cyp7b1	Fabp2/Apoa4/Cd36
GO:0034368	protein-lipid complex remodeling	BP	NA	NA	0.129289	0.427804	0.0185888	0.326754	NA	Apom	Apoa4/Lipg
GO:0034369	plasma lipoprotein particle remodeling	BP	NA	NA	0.129289	0.427804	0.0185888	0.326754	NA	Apom	Apoa4/Lipg
GO:0005996	monosaccharide metabolic process	BP	0.27044	0.570834	0.75452	0.791179	0.0197324	0.326754	Inpp5k/Prkce/Gale	Ugt2b1	Ppp1r3c/Khk/Pcx/Gck/Sorbs1/Car5a
GO:0044283	small molecule biosynthetic process	BP	0.915828	0.922258	0.194506	0.436714	0.0198374	0.326754	Daglb/Pecr	Acmsd/Ugdh/Cyp7b1/Cyp4a12b/Gls2	Apoa4/Apoc2/Pcx/Gck/Lipg/Car5a/Shmt1/Fads1/Smpdl3a/Oxsm
GO:0015672	monovalent inorganic cation transport	BP	0.273011	0.570834	0.756337	0.791624	0.0201901	0.326754	Ikbkb/Atpsckmt/Slc6a13	Nedd4l	Slc17a4/Gck/Slc23a1/Taco1/Cpox/Slc10a1
GO:2000116	regulation of cysteine-type endopeptidase activity	BP	0.14884	0.566971	NA	NA	0.0204772	0.326754	Rps3/Arl6ip5/Fadd	NA	Psmb9/Perp/Rps6ka1/Dele1/Stat1
GO:0010742	macrophage derived foam cell differentiation	BP	0.173294	0.566971	NA	NA	0.0205059	0.326754	Crp	NA	Cd36/Stat1
GO:0006814	sodium ion transport	BP	0.22319	0.568967	0.497253	0.610379	0.0206643	0.326754	Ikbkb/Slc6a13	Nedd4l	Slc17a4/Slc23a1/Cpox/Slc10a1
GO:0010906	regulation of glucose metabolic process	BP	0.5926	0.70203	NA	NA	0.0206643	0.326754	Inpp5k	NA	Ppp1r3c/Khk/Gck/Sorbs1
GO:0022853	active ion transmembrane transporter activity	BP	0.0578182	0.509991	0.150568	0.405253	0.0216026	0.235799	Slc26a1/Abcb11/Slc6a13	Slco2a1/Atp2a2	Slc23a1/Slc22a1/Cpox/Slc10a1
GO:0016485	protein processing	BP	0.153315	0.566971	NA	NA	0.0216168	0.33879	Fadd/Pcsk7/Sec11a	NA	Hgfac/Rfx4/Pcsk6/Perp/Tysnd1
GO:0034367	protein-containing complex remodeling	BP	NA	NA	0.1419	0.427804	0.0225017	0.340602	NA	Apom	Apoa4/Lipg
GO:0090077	foam cell differentiation	BP	0.181132	0.566971	NA	NA	0.0225017	0.340602	Crp	NA	Cd36/Stat1
GO:0001725	stress fiber	BP	NA	NA	0.317747	0.655593	0.0225028	0.336407	NA	Klhl2	Sorbs1/Prkcz/Septin9
GO:0097517	contractile actin filament bundle	BP	NA	NA	0.317747	0.655593	0.0225028	0.336407	NA	Klhl2	Sorbs1/Prkcz/Septin9
GO:1901618	organic hydroxy compound transmembrane transporter activity	BP	0.17766	0.509991	NA	NA	0.0226309	0.235799	Abcb11	NA	Slc22a1/Slc10a1
GO:0099568	cytoplasmic region	BP	NA	NA	0.500491	0.683479	0.0240427	0.336407	NA	Dynll1	Fabp2/Gck/Prkcz/Septin9
GO:0045723	positive regulation of fatty acid biosynthetic process	BP	NA	NA	NA	NA	0.0245744	0.362676	NA	NA	Apoa4/Apoc2
GO:0015075	ion transmembrane transporter activity	BP	0.171715	0.509991	0.406092	0.567632	0.0257697	0.241032	Slc26a1/Lrrc8a/Surf1/Abcb11/Slc6a13	Slco2a1/Atp2a2/Slc30a5	Cd36/Slc17a4/Slc16a13/Slc23a1/Lrrc8d/Slc22a1/Cpox/Slc10a1
GO:0019373	epoxygenase P450 pathway	BP	NA	NA	0.154331	0.429056	0.0267219	0.381577	NA	Cyp2c70	Cyp2b9/Cyp2b10
GO:0016811	hydrolase activity, acting on carbon-nitrogen (but not peptide) bonds, in linear amides	BP	NA	NA	0.344697	0.541667	0.0268643	0.241032	NA	Gls2	Vnn1/Acy3/Vnn3
GO:0006638	neutral lipid metabolic process	BP	0.25121	0.570222	0.525982	0.629333	0.0269323	0.381577	Daglb/Ddhd2	Apobec1	Apoa4/Cd36/Apoc2/Lipg
GO:0006639	acylglycerol metabolic process	BP	0.25121	0.570222	0.525982	0.629333	0.0269323	0.381577	Daglb/Ddhd2	Apobec1	Apoa4/Cd36/Apoc2/Lipg
GO:0032432	actin filament bundle	BP	NA	NA	0.33721	0.655593	0.0272049	0.336407	NA	Klhl2	Sorbs1/Prkcz/Septin9
GO:0019216	regulation of lipid metabolic process	BP	0.239834	0.570222	0.299833	0.499625	0.027849	0.384487	Daglb/Bscl2/Prkce/Abcb11	Apobec1/Etfbkmt/Zbtb20	Apoa4/Cd36/Apoc2/Cyp17a1/Pcx/Sorbs1/Tysnd1
GO:0009986	cell surface	BP	0.49507	0.792908	0.509259	0.683479	0.0279503	0.336407	Aimp1/Clec2g/Lrrc8a/Abcb11	Tnfrsf12a/Egfr/Gfra1	Gpc1/Aqp4/Tjp3/Apoa4/Cd36/Pcsk6/Lipg/Stx2/Cd59a
GO:0014070	response to organic cyclic compound	BP	0.301708	0.575419	0.147651	0.427804	0.0280061	0.384487	Zc3h12a/Fadd/Inpp5k/Prkce/Hsp90b1	Crem/Egfr/Cyp7b1/Ddx21/Stat3	Cyp2b9/Apoa4/Cd36/Ugt3a1/Btrc/Cdk6/Paqr7/Shmt1/Stat1
GO:0016323	basolateral plasma membrane	BP	0.77184	0.925566	0.294876	0.655593	0.0292587	0.336407	Slc6a13	Egfr/Rapgef4	Aqp4/Slc23a1/Stx2/Slc22a1/Slc10a1
GO:0042641	actomyosin	BP	NA	NA	0.346736	0.655593	0.0297376	0.336407	NA	Klhl2	Sorbs1/Prkcz/Septin9
GO:0006094	gluconeogenesis	BP	NA	NA	NA	NA	0.0303597	0.407326	NA	NA	Pcx/Gck/Car5a
GO:0070330	aromatase activity	BP	NA	NA	0.16628	0.426539	0.0314109	0.265711	NA	Cyp4a12b	Cyp2b9/Cyp2b10
GO:0034364	high-density lipoprotein particle	BP	NA	NA	0.164806	0.643051	0.032726	0.348435	NA	Apom	Apoa4/Apoc2
GO:0004252	serine-type endopeptidase activity	BP	0.444634	0.605096	0.368222	0.558136	0.0332269	0.265711	Pcsk7	C2	Hgfac/Pcsk6/Tysnd1
GO:0062013	positive regulation of small molecule metabolic process	BP	0.275819	0.570834	0.187103	0.434965	0.033258	0.434286	Prkce/Atpsckmt	Stat3/Zbtb20	Apoa4/Apoc2/Gck/Sorbs1
GO:0098815	modulation of excitatory postsynaptic potential	BP	0.219232	0.568967	NA	NA	0.0335953	0.434286	Bscl2	NA	Syne1/Prkcz
GO:0008392	arachidonic acid epoxygenase activity	BP	NA	NA	0.172331	0.426539	0.0337847	0.265711	NA	Cyp2c70	Cyp2b9/Cyp2b10
GO:0006694	steroid biosynthetic process	BP	NA	NA	0.553092	0.643262	0.0342267	0.436833	NA	Cyp7b1	Apoa4/Cyp17a1/Hsd3b7/Erg28
GO:0019319	hexose biosynthetic process	BP	NA	NA	NA	NA	0.0343212	0.436833	NA	NA	Pcx/Gck/Car5a
GO:0042180	cellular ketone metabolic process	BP	0.455371	0.635579	0.112965	0.427804	0.0345322	0.436833	Prkce/Abcb11	Etfbkmt/Fh1/Kyat3	Apoa4/Apoc2/Cyp17a1/Cyp2b10/Tysnd1
GO:0010675	regulation of cellular carbohydrate metabolic process	BP	0.282849	0.570834	0.556372	0.644001	0.0352118	0.442113	Inpp5k/Prkce	Stat3	Ppp1r3c/Khk/Gck/Sorbs1
GO:0007009	plasma membrane organization	BP	NA	NA	0.37798	0.544304	0.0356986	0.442113	NA	Atp2a2	Plscr2/Tlcd1/Stx2
GO:0015748	organophosphate ester transport	BP	NA	NA	NA	NA	0.0371041	0.453182	NA	NA	Apoa4/Apoc2/Plscr2
GO:0008202	steroid metabolic process	BP	0.350853	0.588566	0.481378	0.603265	0.0374554	0.454339	Gc/Nr5a2/Abcb11	Cyp7b1/Cyp26b1	Apoa4/Ebpl/Cyp17a1/Hsd3b7/Erg28/Cyp2b10
GO:0045121	membrane raft	BP	0.881287	0.925566	0.793837	0.833483	0.0378992	0.367929	Fadd	Egfr	Gpc1/Cd36/Ppp2r1b/Sorbs1/Stx2/Prkcz
GO:0016788	hydrolase activity, acting on ester bonds	BP	0.273507	0.536862	0.672843	0.730598	0.0383228	0.283536	Zc3h12a/Rps3/Daglb/Inpp5k/Ddhd2/Arsk	Ces2a/Ptpn1/Plcxd2	Arsg/Siae/Ppp1r3c/Ces2e/Ppp2r1b/Lipg/Acy3/Plbd1/Xrcc3/Smpdl3a
GO:0098857	membrane microdomain	BP	0.88246	0.925566	0.795349	0.833483	0.0386224	0.367929	Fadd	Egfr	Gpc1/Cd36/Ppp2r1b/Sorbs1/Stx2/Prkcz
GO:0015077	monovalent inorganic cation transmembrane transporter activity	BP	0.284945	0.542056	0.565365	0.668399	0.0386241	0.283536	Surf1/Slc6a13	Atp2a2	Slc23a1/Slc22a1/Cpox/Slc10a1
GO:0016125	sterol metabolic process	BP	NA	NA	0.202912	0.4396	0.0393161	0.467308	NA	Cyp7b1/Cyp26b1	Apoa4/Ebpl/Hsd3b7/Erg28
GO:0045785	positive regulation of cell adhesion	BP	0.0637233	0.566971	0.22722	0.452807	0.0410371	0.476053	Rps3/Ninj1/Fadd/Atm/Prkce	Igfbp2/Tfe3/Shb	Vnn1/Cd36/Lgals8/Prkcz/Cdk6/Rsu1
GO:1905475	regulation of protein localization to membrane	BP	0.673409	0.736495	0.208218	0.440475	0.0414668	0.476053	Inpp5k	Egfr/Rapgef4	Gpc1/Camk2b/Sorbs1/Prkcz
GO:1905952	regulation of lipid localization	BP	0.0989805	0.566971	NA	NA	0.0414668	0.476053	Zc3h12a/Crp/Abcb11	NA	Apoa4/Cd36/Apoc2/Lipg
GO:1902911	protein kinase complex	BP	0.484467	0.792908	NA	NA	0.0426147	0.385503	Ikbkb	NA	Sorbs1/Cdk6/Gtf2h5
GO:0099175	regulation of postsynapse organization	BP	NA	NA	0.400369	0.554532	0.0430062	0.476053	NA	Rapgef4	Camk2b/Sorbs1/Arhgef9
GO:0043255	regulation of carbohydrate biosynthetic process	BP	0.487185	0.652179	NA	NA	0.0430062	0.476053	Inpp5k	NA	Ppp1r3c/Gck/Sorbs1
GO:0046364	monosaccharide biosynthetic process	BP	NA	NA	NA	NA	0.0430062	0.476053	NA	NA	Pcx/Gck/Car5a
GO:0031018	endocrine pancreas development	BP	0.248445	0.570222	0.196457	0.436714	0.0436972	0.476053	Nr5a2	Foxa3	Gck/Cdk6
GO:0002720	positive regulation of cytokine production involved in immune response	BP	NA	NA	0.196457	0.436714	0.0436972	0.476053	NA	Ddx21	Cd36/Prkcz
GO:0097035	regulation of membrane lipid distribution	BP	NA	NA	NA	NA	0.0436972	0.476053	NA	NA	Plscr2/Tlcd1
GO:0032868	response to insulin	BP	0.489652	0.653737	0.719435	0.761886	0.0438152	0.476053	Inpp5k/Ncoa5	Ptpn1	Khk/Gck/Sorbs1/Prkcz/Stat1
GO:0098589	membrane region	BP	0.891444	0.925566	0.807059	0.84	0.0447269	0.385503	Fadd	Egfr	Gpc1/Cd36/Ppp2r1b/Sorbs1/Stx2/Prkcz
GO:0046873	metal ion transmembrane transporter activity	BP	0.674923	0.746841	0.215556	0.459209	0.0452302	0.310837	Slc6a13	Atp2a2/Slc30a5	Slc23a1/Slc22a1/Cpox/Slc10a1
GO:0048259	regulation of receptor-mediated endocytosis	BP	0.496914	0.65378	NA	NA	0.0461234	0.486014	Rab21	NA	Apoc2/Unc119/Syne1
GO:0071827	plasma lipoprotein particle organization	BP	NA	NA	0.202304	0.4396	0.0463785	0.486014	NA	Apom	Apoa4/Lipg
GO:0055090	acylglycerol homeostasis	BP	NA	NA	NA	NA	0.0463785	0.486014	NA	NA	Apoa4/Apoc2
GO:0070328	triglyceride homeostasis	BP	NA	NA	NA	NA	0.0463785	0.486014	NA	NA	Apoa4/Apoc2
GO:0034358	plasma lipoprotein particle	BP	NA	NA	0.205944	0.643051	0.0513984	0.404483	NA	Apom	Apoa4/Apoc2
GO:1990777	lipoprotein particle	BP	NA	NA	0.205944	0.643051	0.0513984	0.404483	NA	Apom	Apoa4/Apoc2
GO:0071825	protein-lipid complex subunit organization	BP	NA	NA	0.213872	0.443076	0.0519164	0.528414	NA	Apom	Apoa4/Lipg
GO:0046148	pigment biosynthetic process	BP	NA	NA	NA	NA	0.0519164	0.528414	NA	NA	Cpox/Shmt1
GO:0019217	regulation of fatty acid metabolic process	BP	0.515828	0.664389	0.426189	0.569477	0.0526837	0.533159	Abcb11	Etfbkmt	Apoa4/Apoc2/Tysnd1
GO:0008236	serine-type peptidase activity	BP	0.156225	0.509991	0.425562	0.578856	0.0530753	0.342866	Pcsk7/Sec11a	C2	Hgfac/Pcsk6/Tysnd1
GO:0050877	nervous system process	BP	0.686046	0.745444	0.5063	0.618811	0.05406	0.541156	Bscl2/Ddhd2/Atpsckmt	Egfr/Rapgef4/Cyp7b1	Aqp4/Sema5b/Cd36/Camk2b/Unc119/Syne1/Prkcz/Taco1

## Sheet: S8_CoNI_Rates
t	difference between original and artificial correlation coefficient of vertex features
FHVF	CoNI Option to filter out high variance features from the linker features
FPR	false positive rate
Simulation	t	NoSamples	FHVF	mean sensitivity	sd sensitivity	median sensitivity	mean specificity	sd specificity	median specificity	mean FPR	sd FPR	median FPR	Total run Time (hrs)	Average run Time (hrs)
Simulation 1	0.5	10	TRUE	0.0235	0.0365529	0	0.999713	0.000390419	0.9998	0.000286846	0.000391515	0.000200076	79.8095	0.798095
Simulation 1b	0.5	10	FALSE	0.2635	0.166796	0.25	0.997678	0.00303603	0.998932	0.00233681	0.00306789	0.00106929	108.478	1.08478
Simulation 2	0.3	20	FALSE	0.36	0.175234	0.375	0.998265	0.00166016	0.998544	0.00174037	0.00166927	0.00145789	127.135	1.27135
Simulation 3	0.5	20	FALSE	0.445	0.153823	0.45	0.998092	0.00169937	0.998448	0.00191453	0.00170874	0.00155477	145.735	1.45735
Simulation 4	0.7	20	FALSE	0.577	0.150993	0.6	0.998313	0.00185574	0.998916	0.00169287	0.00186765	0.00108505	126.182	1.26182
Simulation 5	0.8	20	FALSE	0.6425	0.129173	0.65	0.998112	0.00185397	0.998522	0.00189458	0.00186739	0.00148055	127.806	1.27806
Simulation 6	0.9	20	FALSE	0.717	0.109226	0.7	0.997741	0.00215381	0.99834	0.00226873	0.00217102	0.00166322	123.467	1.23467

## Sheet: S9_NumberTripletsPerSim
	Simulation1			Simulation1b			Simulation2			Simulation3			Simulation4			Simulation5			Simulation 6
Iteration	Vertex Pairs	Linker Features Kept	Total posible Triplets	Vertex Pairs	Linker Features Kept	Total posible Triplets	Vertex Pairs	Linker Features Kept	Total posible Triplets	Vertex Pairs	Linker Features Kept	Total posible Triplets	Vertex Pairs	Linker Features Kept	Total posible Triplets	Vertex Pairs	Linker Features Kept	Total posible Triplets	Vertex Pairs	Linker Features Kept	Total posible Triplets
1	720	5288	3807360	720	9426	6786720	3172	9705	30784260	3701	9723	35984823	5263	9697	51035311	4353	9631	41923743	4308	9630	41486040
2	668	5690	3800920	668	9555	6382740	604	9866	5959064	4344	9680	42049920	3908	9882	38618856	4511	9918	44740098	3744	9647	36118368
3	231	3859	891429	231	9231	2132361	5088	9452	48091776	3481	9854	34301774	4140	9931	41114340	1199	9940	11918060	4186	9637	40340482
4	2258	5081	11472898	2258	9593	21660994	3068	9872	30287296	3190	9946	31727740	3686	9872	36388192	4146	9388	38922648	4482	9942	44560044
5	3286	5015	16479290	3286	9669	31772334	4238	9930	42083340	1460	9963	14545980	4195	9854	41337530	5801	9237	53583837	5460	9937	54256020
6	777	6786	5272722	777	8833	6863241	3833	9832	37686056	1704	9925	16912200	3709	9858	36563322	1785	9961	17780385	4866	9826	47813316
7	2240	4400	9856000	2240	9840	22041600	1554	9962	15480948	5058	9938	50266404	4432	9757	43243024	3191	9951	31753641	5084	9797	49807948
8	574	6397	3671878	574	9053	5196422	3856	9849	37977744	5433	9738	52906554	6582	9762	64253484	50	9731	486550	5228	9853	51511484
9	884	7341	6489444	884	8775	7757100	3179	9936	31586544	4411	9889	43620379	2722	9920	27002240	4206	9872	41521632	3999	9459	37826541
10	1008	4065	4097520	1008	9573	9649584	35	9529	333515	3373	9987	33686151	4559	9972	45462348	4422	9854	43574388	4650	9764	45402600
11	310	5909	1831790	310	9105	2822550	3554	9806	34850524	4116	9686	39867576	3354	9730	32634420	3420	9644	32982480	5990	9455	56635450
12	2209	4927	10883743	2209	9106	20115154	4300	9589	41232700	4620	9538	44065560	3595	9795	35213025	6343	9891	62738613	3164	9836	31121104
13	368	3827	1408336	368	7142	2628256	4432	9739	43163248	3713	9805	36405965	4737	9987	47308419	3424	9956	34089344	4078	9942	40543476
14	1079	3772	4069988	1079	9827	10603333	2227	9949	22156423	4166	9926	41351716	5886	9887	58194882	2912	9981	29064672	4320	9353	40404960
15	615	5601	3444615	615	8596	5286540	4684	9335	43725140	3406	9810	33412860	4377	9948	43542396	5622	9960	55995120	4635	9815	45492525
16	1127	4396	4954292	1127	9543	10754961	4464	9852	43979328	3924	9784	38392416	5129	9877	50659133	5316	9787	52027692	4439	9668	42916252
17	808	4318	3488944	808	9604	7760032	4227	9579	40490433	3027	9926	30046002	3880	9858	38249040	3577	9396	33609492	5596	9820	54952720
18	2212	4093	9053716	2212	9747	21560364	6266	9892	61983272	4111	9654	39687594	5121	9734	49847814	4907	9764	47911948	3491	9625	33600875
19	932	4459	4155788	932	9503	8856796	3945	9908	39087060	4007	9834	39404838	4073	9899	40318627	4002	9941	39783882	5148	9887	50898276
20	375	6062	2273250	375	8999	3374625	3913	9358	36617854	5152	9908	51046016	5337	9602	51245874	4546	9565	43482490	3768	9659	36395112
21	1910	2908	5554280	1910	9384	17923440	3378	9900	33442200	4339	9545	41415755	3415	9990	34115850	1397	9966	13922502	6058	9851	59677358
22	835	7907	6602345	835	9189	7672815	4833	9949	48083517	4320	9596	41454720	3705	9656	35775480	3511	9792	34379712	3131	9946	31140926
23	778	3574	2780572	778	9612	7478136	5293	9921	52511853	4427	9939	43999953	3642	9740	35473080	5132	9625	49395500	4561	9911	45204071
24	745	7297	5436265	745	8859	6599955	4483	9719	43570277	4046	9976	40362896	5371	9874	53033254	3499	9702	33947298	4661	9784	45603224
25	2436	4276	10416336	2436	9746	23741256	4390	9824	43127360	3122	9928	30995216	5445	9581	52168545	3963	9746	38623398	3659	9731	35605729
26	3031	2346	7110726	3031	9617	29149127	4887	9845	48112515	3381	9962	33681522	3698	9888	36565824	4451	9946	44269646	6027	9784	58968168
27	470	4058	1907260	470	9724	4570280	2990	9852	29457480	2736	9848	26944128	3372	9760	32910720	2972	9850	29274200	84	9729	817236
28	1391	4208	5853328	1391	9447	13140777	3691	9674	35706734	3238	9959	32247242	3671	9499	34870829	4177	9657	40337289	3760	9883	37160080
29	1821	8373	15247233	1821	8373	15247233	3911	9911	38761921	3659	9949	36403391	3842	9829	37763018	4694	9755	45789970	1754	9919	17397926
30	164	4713	772932	164	8708	1428112	4688	9821	46040848	3977	9550	37980350	4828	9909	47840652	2378	9942	23642076	4412	9945	43877340
31	1475	5666	8357350	1475	9449	13937275	5006	9889	49504334	2498	9972	24910056	3428	9781	33529268	4410	9514	41956740	3644	9892	36046448
32	4910	6761	33196510	4910	9369	46001790	4480	9878	44253440	4202	9576	40238352	1751	9928	17383928	3499	9894	34619106	56	9670	541520
33	1461	6693	9778473	1461	9364	13680804	18	9526	171468	4085	9806	40057510	4009	9914	39745226	2638	9932	26200616	3956	9798	38760888
34	1184	6308	7468672	1184	9353	11073952	4683	9817	45973011	4732	9636	45597552	4898	9828	48137544	1645	9957	16379265	5188	9906	51392328
35	2431	7612	18504772	2431	9358	22749298	3382	9779	33072578	3598	9933	35738934	3410	9581	32671210	5074	9630	48862620	5374	9824	52794176
36	1473	7517	11072541	1473	8713	12834249	4376	9955	43563080	3957	9908	39205956	2342	9925	23244350	3492	9925	34658100	4639	9684	44924076
37	2473	6553	16205569	2473	9016	22296568	4360	9930	43294800	4908	9653	47376924	4335	9521	41273535	794	9905	7864570	4784	9910	47409440
38	1012	7902	7996824	1012	9331	9442972	3615	9913	35835495	4080	9722	39665760	4296	9705	41692680	4091	9974	40803634	3869	9918	38372742
39	637	4569	2910453	637	9519	6063603	3439	9951	34221489	3388	9531	32291028	3016	9793	29535688	3688	9928	36614464	3628	9907	35942596
40	2313	4765	11021445	2313	9820	22713660	5120	9909	50734080	4691	9710	45549610	4524	9263	41905812	4606	9776	45028256	3552	9896	35150592
41	1805	5138	9274090	1805	9677	17466985	3429	9874	33857946	3872	9843	38112096	2185	9924	21683940	3006	9838	29573028	3618	9918	35883324
42	512	4425	2265600	512	9570	4899840	3866	9776	37794016	3891	9957	38742687	4143	9966	41289138	4566	9909	45244494	3352	9756	32702112
43	16	2803	44848	16	8917	142672	4249	9743	41398007	4250	9813	41705250	4099	9651	39559449	5462	9557	52200334	4389	9938	43617882
44	1320	4737	6252840	1320	9289	12261480	3468	9951	34510068	4461	9573	42705153	4662	9795	45664290	5233	9940	52016020	3989	9306	37121634
45	102	3125	318750	102	7702	785604	5047	9438	47633586	3050	9980	30439000	4120	9477	39045240	3753	9858	36997074	3659	9900	36224100
46	474	4115	1950510	474	9608	4554192	3461	9794	33897034	5227	9847	51470269	5151	9645	49681395	5429	9891	53698239	3806	9227	35117962
47	984	5687	5596008	984	9240	9092160	3234	9954	32191236	5641	9905	55874105	3006	9925	29834550	3753	9396	35263188	5697	9720	55374840
48	1249	6449	8054801	1249	8948	11176052	5502	9899	54464298	1465	9952	14579680	5680	9869	56055920	5515	9710	53550650	5742	9868	56662056
49	1811	5678	10282858	1811	9335	16905685	4267	9678	41296026	4335	9897	42903495	3019	9664	29175616	3260	9799	31944740	3807	9619	36619533
50	1375	6532	8981500	1375	9280	12760000	3726	9897	36876222	4264	9889	42166696	4587	9938	45585606	3972	9714	38584008	4529	9895	44814455
51	1142	5705	6515110	1142	8935	10203770	3621	9821	35561841	2589	9929	25706181	4475	9867	44154825	4547	9819	44646993	4741	9885	46864785
52	2218	5718	12682524	2218	9216	20441088	3893	9567	37244331	4057	9694	39328558	4629	9604	44456916	4172	9937	41457164	4501	9788	44055788
53	2278	4569	10408182	2278	9893	22536254	3650	9946	36302900	4083	9949	40621767	4595	9878	45389410	2166	9951	21553866	4397	9952	43758944
54	1825	5201	9491825	1825	9055	16525375	3577	9930	35519610	2845	9929	28248005	4185	9773	40900005	6911	9948	68750628	3846	9805	37710030
55	1973	4590	9056070	1973	9486	18715878	5008	9860	49378880	3915	9719	38049885	6183	9626	59517558	3988	9822	39170136	4870	9605	46776350
56	804	5817	4676868	804	9237	7426548	3345	9936	33235920	3455	9816	33914280	3862	9594	37052028	3462	9388	32501256	4112	9468	38932416
57	2226	6049	13465074	2226	9502	21151452	3981	9697	38603757	4592	9821	45098032	5886	9831	57865266	4803	9567	45950301	3634	9875	35885750
58	1222	7750	9470500	1222	8680	10606960	3229	9929	32060741	2994	9732	29137608	4593	9819	45098667	3169	9958	31556902	5875	9841	57815875
59	745	5811	4329195	745	9621	7167645	4786	9879	47280894	4541	9978	45310098	5509	9813	54059817	4976	9885	49187760	5457	9854	53773278
60	1088	5939	6461632	1088	9366	10190208	7301	9968	72776368	4963	9831	48791253	5395	9505	51279475	5134	9870	50672580	3479	9935	34563865
61	2354	6079	14309966	2354	8914	20983556	3973	9631	38263963	3215	9942	31963530	3472	9930	34476960	2018	9965	20109370	3894	9846	38340324
62	3065	4061	12446965	3065	9729	29819385	4028	9694	39047432	3735	9797	36591795	3695	9930	36691350	5668	9623	54543164	3666	9712	35604192
63	521	6563	3419323	521	8624	4493104	3193	9833	31396769	3992	9848	39313216	4542	9836	44675112	3442	9933	34189386	1448	9934	14384432
64	2881	4757	13704917	2881	9694	27928414	4226	9841	41588066	4092	9964	40772688	3158	9967	31475786	3510	9894	34727940	2849	9917	28253533
65	1986	5529	10980594	1986	9659	19182774	2525	9942	25103550	4481	9785	43846585	3518	9920	34898560	3227	9983	32215141	4140	9469	39201660
66	594	6419	3812886	594	8941	5310954	3930	9558	37562940	3745	9844	36865780	3714	9396	34896744	3934	9930	39064620	2890	9799	28319110
67	1250	5823	7278750	1250	9518	11897500	1726	9957	17185782	4232	9753	41274696	3464	9913	34338632	5107	9656	49313192	3678	9908	36441624
68	1273	5575	7096975	1273	9457	12038761	4615	9877	45582355	4028	9877	39784556	3965	9816	38920440	5044	9892	49895248	3370	9568	32244160
69	1737	7124	12374388	1737	9422	16366014	3912	9517	37230504	4240	9795	41530800	5219	9744	50853936	4246	9711	41232906	3676	9707	35682932
70	990	5204	5151960	990	9238	9145620	3477	9816	34130232	5041	9377	47269457	4166	9859	41072594	4826	9501	45851826	4041	9878	39916998
71	1261	5270	6645470	1261	9500	11979500	5360	9732	52163520	5294	9033	47820702	3806	9897	37667982	4667	9638	44980546	4343	9747	42331221
72	26	3067	79742	26	7388	192088	4380	9488	41557440	4120	9720	40046400	3736	9831	36728616	3778	9688	36601264	4890	9795	47897550
73	864	7171	6195744	864	8281	7154784	4124	9732	40134768	3880	9880	38334400	4273	9885	42238605	4367	9601	41927567	3202	9963	31901526
74	1584	6866	10875744	1584	9506	15057504	2948	9947	29323756	3233	9904	32019632	5392	9636	51957312	3554	9671	34370734	4141	9802	40590082
75	1382	5181	7160142	1382	9374	12954868	5183	9562	49559846	22	9669	212718	2560	9971	25525760	3896	9255	36057480	4233	9871	41783943
76	869	8117	7053673	869	8676	7539444	4618	9626	44452868	5205	9916	51612780	4896	9942	48676032	4218	9413	39704034	4303	9987	42974061
77	940	3359	3157460	940	9648	9069120	3990	9742	38870580	3885	9840	38228400	5729	9843	56390547	4491	9882	44380062	3742	9300	34800600
78	1210	6505	7871050	1210	9344	11306240	4293	9922	42595146	3729	9845	36712005	5060	9873	49957380	4410	9858	43473780	6422	9936	63808992
79	1973	7725	15241425	1973	7725	15241425	2481	9908	24581748	4623	9175	42416025	3923	9724	38147252	3736	9307	34770952	5132	9589	49210748
80	1978	4816	9526048	1978	9643	19073854	4823	9731	46932613	3966	9765	38727990	615	9869	6069435	3869	9587	37092103	1307	9947	13000729
81	557	5026	2799482	557	9470	5274790	4882	9801	47848482	4145	9952	41251040	1670	9891	16517970	4063	9534	38736642	3133	9706	30408898
82	2661	4997	13297017	2661	9487	25244907	3278	9427	30901706	3974	9880	39263120	3133	9824	30778592	5063	9845	49845235	4210	9672	40719120
83	926	7260	6722760	926	9408	8711808	3673	9745	35793385	3101	9894	30681294	3901	9774	38128374	4394	9689	42573466	3972	9817	38993124
84	2517	3105	7815285	2517	9744	24525648	4264	9678	41266992	4714	9888	46612032	5575	9859	54963925	2605	9928	25862440	5393	9503	51249679
85	1967	4314	8485638	1967	9716	19111372	3051	9967	30409317	3703	9936	36793008	4328	9920	42933760	2767	9731	26925677	4819	9785	47153915
86	1459	4944	7213296	1459	9525	13896975	3993	9594	38308842	4597	9868	45363196	5138	9838	50547644	5302	9649	51158998	3294	9960	32808240
87	2106	5077	10692162	2106	9278	19539468	3683	9684	35666172	3867	9499	36732633	4443	9460	42030780	3884	9625	37383500	4643	9726	45157818
88	2410	3580	8627800	2410	9904	23868640	3567	9805	34974435	2441	9957	24305037	4068	9935	40415580	3644	9943	36232292	6121	9974	61050854
89	2028	5534	11222952	2028	9480	19225440	4139	9735	40293165	3963	9569	37921947	4441	9939	44139099	3877	9872	38273744	2984	9781	29186504
90	2389	4778	11414642	2389	9436	22542604	4121	9863	40645423	4014	9738	39088332	4850	9817	47612450	4522	9961	45043642	5063	9902	50133826
91	293	5196	1522428	293	8790	2575470	3839	9485	36412915	4400	9559	42059600	2127	9948	21159396	3741	9390	35127990	3403	9504	32342112
92	2	1150	2300	2	4221	8442	4190	9844	41246360	4537	9176	41631512	3301	9793	32326693	2677	9901	26504977	1251	9928	12419928
93	1622	5602	9086444	1622	9491	15394402	4112	9881	40630672	4912	9567	46993104	4445	9583	42596435	3645	9670	35247150	3667	9876	36215292
94	1463	4083	5973429	1463	9797	14333011	3995	9695	38731525	4593	9959	45741687	3231	9859	31854429	3632	9736	35361152	3398	9754	33144092
95	421	6483	2729343	421	9004	3790684	5089	9880	50279320	5569	9822	54698718	4325	9844	42575300	53	9728	515584	3827	9454	36180458
96	60	2855	171300	60	9403	564180	3888	9900	38491200	610	9854	6010940	4362	9869	43048578	3572	9966	35598552	4675	9944	46488200
97	727	4158	3022866	727	9680	7037360	3002	9803	29428606	4850	9865	47845250	4139	9573	39622647	2776	9906	27499056	4920	9670	47576400
98	624	4058	2532192	624	8790	5484960	5861	9923	58158703	4035	9938	40099830	3547	9969	35360043	4996	9913	49525348	4402	9650	42479300
99	1813	4694	8510222	1813	9552	17317776	3050	9980	30439000	4664	9525	44424600	3392	9873	33489216	4277	9924	42444948	4123	9541	39337543
100	22	3388	74536	22	6833	150326	4057	9852	39969564	391	9929	3882239	4371	9659	42219489	5042	9840	49613280	3869	9812	37962628

## Sheet: S10_CSoftwareSimulation
t	difference between original and artificial correlation coefficient of vertex pairs
FHVF	CoNI Option to filter out high variance features from the linker features
TPTs	True positive triplets (vertex pair and linker feature)
TRIPLETS				CoNI				MOFA triplets				iCluster triplets
Simulations	t	NoSamples	FHVF	Total Recovered TPTs	Average Recovered TPTs	sd Recovered TPTs	Average Recovered TPTs (%)	Total recovered TPTs	Average Recovered TPTs MOFA	sd Recovered TPTs MOFA	Average Recovered TPTs (%)	Recovered TPTs iCluster	Average Recovered TPTs iCluster	sd Recovered TPTs	Average Recovered TPTs (%)
Simulation 1	0.5	10	TRUE	47	0.47	0.731057	2.35	2	0.02	0.140705	0.1	0	0	0	0
Simulation 1b	0.5	10	FALSE	527	5.27	3.33592	26.35	8	0.08	0.307482	0.4	0	0	0	0
Simulation 2	0.3	20	FALSE	720	7.2	3.50469	36	15	0.15	0.457817	0.75	0	0	0	0
Simulation 3	0.5	20	FALSE	890	8.9	3.07647	44.5	22	0.22	0.628932	1.1	0	0	0	0
Simulation 4	0.7	20	FALSE	1154	11.54	3.01987	57.7	30	0.3	0.689019	1.5	2	0.02	0.140705	0.1
Simulation 5	0.8	20	FALSE	1285	12.85	2.58346	64.25	27	0.27	0.489382	1.35	0	0	0	0
Simulation 6	0.9	20	FALSE	1434	14.34	2.18452	71.7	50	0.5	0.822659	2.5	1	0.01	0.1	0.05
TRIPLETS vs Partial matches				CoNI				MOFA Partial Matches				iCluster Partial Matches
Simulations	t	NoSamples	FHVF	Total Recovered TPTs	Average Recovered TPTs	sd Recovered TPTs	Average Recovered TPTs (%)	Partial Matches	Average Partial Matches	sd Partial Matches	Average Partial Matches (%)	Partial Matches	Average Partial Matches	sd Partial Matches	Average Partial Matches (%)
Simulation 1	0.5	10	TRUE	47	0.47	0.731057	2.35	144	1.44	1.61633	7.2	47	0.47	0.771395	2.35
Simulation 1b	0.5	10	FALSE	527	5.27	3.33592	26.35	553	5.53	4.66332	27.65	204	2.04	2.56204	10.2
Simulation 2	0.3	20	FALSE	720	7.2	3.50469	36	720	7.2	4.66883	36	367	3.67	2.97483	18.35
Simulation 3	0.5	20	FALSE	890	8.9	3.07647	44.5	789	7.89	5.03903	39.45	247	2.47	2.12942	12.35
Simulation 4	0.7	20	FALSE	1154	11.54	3.01987	57.7	973	9.73	4.9172	48.65	386	3.86	2.5187	19.3
Simulation 5	0.8	20	FALSE	1285	12.85	2.58346	64.25	1082	10.82	5.81774	54.1	376	3.76	2.65193	18.8
Simulation 6	0.9	20	FALSE	1434	14.34	2.18452	71.7	1274	12.74	5.20027	63.7	443	4.43	3.45901	22.15
